# Supplementary material for: Pd(II)/Pd(IV) redox shuttle to suppress vacancy defects at grain boundaries for efficient kesterite solar cells
Source: Nat Commun. 2024 May 21;15:4344. doi: 10.1038/s41467-024-48850-9 (PMC11109278; doi:10.1038/s41467-024-48850-9)
Supplement: Supplementary file 4 — Source Data [file 41467_2024_48850_MOESM4_ESM.xlsx]

## Sheet: Figure 2m
Control			ACZTSSe-Pd
Photo energy (eV)	Normalized PL		Photo energy (eV)	Normalized PL
1.12727	0.000643401		1.12727	0.000677612
1.12523	0.000635665		1.12523	0.000688258
1.12319	0.000603627		1.12319	0.000691113
1.12116	0.000557718		1.12116	0.000645295
1.11913	0.000563769		1.11913	0.000650122
1.11712	0.000540705		1.11712	0.000671714
1.11511	0.00053421		1.11511	0.000691567
1.11311	0.000506519		1.11311	0.000675275
1.11111	0.000520147		1.11111	0.000612205
1.10912	0.000507784		1.10912	0.000625331
1.10714	0.000512217		1.10714	0.000608696
1.10517	0.000528244		1.10517	0.000635793
1.1032	0.000525354		1.1032	0.000646754
1.10124	0.000501983		1.10124	0.000621953
1.09929	0.000478105		1.09929	0.000592456
1.09735	0.000516518		1.09735	0.000622037
1.09541	0.000490182		1.09541	0.000602707
1.09347	0.000494831		1.09347	0.000572104
1.09155	0.000501713		1.09155	0.000580239
1.08963	0.000479485		1.08963	0.00053345
1.08772	0.000470052		1.08772	0.000585143
1.08581	0.000483237		1.08581	0.000600764
1.08392	0.000489927		1.08392	0.00058258
1.08202	0.000475642		1.08202	0.000536859
1.08014	0.000497596		1.08014	0.000542275
1.07826	0.000497481		1.07826	0.000522727
1.07639	0.000485061		1.07639	0.000546538
1.07452	0.000466642		1.07452	0.000564577
1.07266	0.000459822		1.07266	0.000548757
1.07081	0.000481476		1.07081	0.000543456
1.06897	0.000482509		1.06897	0.000568198
1.06713	0.000480134		1.06713	0.00055856
1.06529	0.000470596		1.06529	0.000574039
1.06346	0.000484446		1.06346	0.000574071
1.06164	0.000512255		1.06164	0.000577149
1.05983	0.000506322		1.05983	0.000634495
1.05802	0.000481505		1.05802	0.00071327
1.05622	0.000492997		1.05622	0.000752335
1.05442	0.000501384		1.05442	0.000785292
1.05263	0.000533836		1.05263	0.000853707
1.05085	0.0005473		1.05085	0.000929272
1.04907	0.000566793		1.04907	0.00096673
1.0473	0.000564206		1.0473	0.00103
1.04553	0.000596003		1.04553	0.00115
1.04377	0.000602127		1.04377	0.00133
1.04202	0.000654464		1.04202	0.00148
1.04027	0.000688629		1.04027	0.00173
1.03853	0.000757191		1.03853	0.002
1.03679	0.000798659		1.03679	0.00241
1.03506	0.000844767		1.03506	0.00298
1.03333	0.000937695		1.03333	0.00369
1.03161	0.00103		1.03161	0.00429
1.0299	0.00113		1.0299	0.00554
1.02819	0.00132		1.02819	0.00639
1.02649	0.00145		1.02649	0.00798
1.02479	0.00162		1.02479	0.00974
1.0231	0.00191		1.0231	0.01192
1.02142	0.0022		1.02142	0.0147
1.01974	0.00259		1.01974	0.01826
1.01806	0.00296		1.01806	0.02234
1.01639	0.00351		1.01639	0.02785
1.01473	0.00414		1.01473	0.03409
1.01307	0.00487		1.01307	0.04165
1.01142	0.00583		1.01142	0.05084
1.00977	0.00699		1.00977	0.06269
1.00813	0.00827		1.00813	0.07903
1.00649	0.01		1.00649	0.0959
1.00486	0.01187		1.00486	0.11011
1.00324	0.01425		1.00324	0.12993
1.00162	0.01711		1.00162	0.14981
1	0.02032		1	0.17452
0.99839	0.02428		0.99839	0.20436
0.99678	0.02903		0.99678	0.2291
0.99518	0.03498		0.99518	0.25926
0.99359	0.04162		0.99359	0.2934
0.992	0.04909		0.992	0.32646
0.99042	0.05807		0.99042	0.36194
0.98884	0.06879		0.98884	0.40445
0.98726	0.08041		0.98726	0.4516
0.98569	0.09378		0.98569	0.47912
0.98413	0.10925		0.98413	0.51938
0.98257	0.12642		0.98257	0.56446
0.98101	0.14616		0.98101	0.59583
0.97946	0.16802		0.97946	0.63607
0.97792	0.18982		0.97792	0.67267
0.97638	0.21431		0.97638	0.72902
0.97484	0.24213		0.97484	0.75119
0.97331	0.27139		0.97331	0.7833
0.97179	0.29983		0.97179	0.80644
0.97027	0.33259		0.97027	0.82433
0.96875	0.36592		0.96875	0.84872
0.96724	0.3996		0.96724	0.86629
0.96573	0.43478		0.96573	0.89546
0.96423	0.47137		0.96423	0.90631
0.96273	0.5074		0.96273	0.92614
0.96124	0.54314		0.96124	0.94316
0.95975	0.57612		0.95975	0.9565
0.95827	0.60975		0.95827	0.96959
0.95679	0.64618		0.95679	0.97538
0.95532	0.68082		0.95532	0.99026
0.95385	0.71363		0.95385	1
0.95238	0.74136		0.95238	0.99379
0.95092	0.77348		0.95092	0.99558
0.94946	0.80312		0.94946	0.9924
0.94801	0.82864		0.94801	0.99365
0.94656	0.85358		0.94656	0.98915
0.94512	0.87215		0.94512	0.98276
0.94368	0.89605		0.94368	0.97714
0.94225	0.91563		0.94225	0.97158
0.94082	0.93672		0.94082	0.96349
0.93939	0.94698		0.93939	0.95107
0.93797	0.95772		0.93797	0.94767
0.93656	0.96775		0.93656	0.92651
0.93514	0.97921		0.93514	0.91157
0.93373	0.98609		0.93373	0.89692
0.93233	0.99082		0.93233	0.87951
0.93093	0.99468		0.93093	0.86455
0.92954	0.99905		0.92954	0.85002
0.92814	1		0.92814	0.83124
0.92676	0.99761		0.92676	0.81512
0.92537	0.99174		0.92537	0.79014
0.92399	0.98462		0.92399	0.77147
0.92262	0.98227		0.92262	0.74906
0.92125	0.97315		0.92125	0.72772
0.91988	0.95383		0.91988	0.70097
0.91852	0.93724		0.91852	0.67656
0.91716	0.92623		0.91716	0.65586
0.91581	0.93577		0.91581	0.65011
0.91445	0.89884		0.91445	0.61344
0.91311	0.87839		0.91311	0.59107
0.91176	0.883		0.91176	0.58631
0.91043	0.8539		0.91043	0.55954
0.90909	0.87889		0.90909	0.56961
0.90776	0.80914		0.90776	0.51463
0.90643	0.795		0.90643	0.49874
0.90511	0.77936		0.90511	0.48066
0.90379	0.71031		0.90379	0.43287
0.90247	0.67542		0.90247	0.4074
0.90116	0.64809		0.90116	0.3834
0.89985	0.62592		0.89985	0.36475
0.89855	0.65938		0.89855	0.37991
0.89725	0.67221		0.89725	0.38525
0.89595	0.62124		0.89595	0.35288
0.89466	0.59987		0.89466	0.33764
0.89337	0.60822		0.89337	0.33639
0.89209	0.57379		0.89209	0.31599
0.8908	0.60086		0.8908	0.32529
0.88953	0.56796		0.88953	0.305
0.88825	0.57049		0.88825	0.30375
0.88698	0.52653		0.88698	0.27865
0.88571	0.54922		0.88571	0.28778
0.88445	0.50076		0.88445	0.25923
0.88319	0.50762		0.88319	0.26183
0.88193	0.47775		0.88193	0.24626
0.88068	0.46534		0.88068	0.23928
0.87943	0.4523		0.87943	0.22697
0.87819	0.4369		0.87819	0.21831
0.87694	0.43436		0.87694	0.21633
0.87571	0.40585		0.87571	0.20353
0.87447	0.3949		0.87447	0.19377
0.87324	0.3801		0.87324	0.18723
0.87201	0.36508		0.87201	0.17701
0.87079	0.35299		0.87079	0.17109
0.86957	0.33892		0.86957	0.16412
0.86835	0.32557		0.86835	0.15869
0.86713	0.3118		0.86713	0.14653
0.86592	0.3022		0.86592	0.14106
0.86471	0.28845		0.86471	0.13386
0.86351	0.27523		0.86351	0.12701
0.86231	0.26402		0.86231	0.12382
0.86111	0.25342		0.86111	0.11982
0.85992	0.24125		0.85992	0.11124
0.85873	0.23149		0.85873	0.10551
0.85754	0.22174		0.85754	0.09996
0.85635	0.21284		0.85635	0.09602
0.85517	0.20554		0.85517	0.09197
0.85399	0.19337		0.85399	0.08657
0.85282	0.18567		0.85282	0.08284
0.85165	0.17768		0.85165	0.07797
0.85048	0.16971		0.85048	0.07477
0.84932	0.1622		0.84932	0.0709
0.84815	0.15466		0.84815	0.06807
0.84699	0.14733		0.84699	0.06495
0.84584	0.14152		0.84584	0.06149
0.84469	0.135		0.84469	0.05881
0.84354	0.12955		0.84354	0.05804
0.84239	0.12341		0.84239	0.05503
0.84125	0.11656		0.84125	0.05206
0.84011	0.11227		0.84011	0.04815
0.83897	0.10761		0.83897	0.05415
0.83784	0.10305		0.83784	0.05707
0.83671	0.09814		0.83671	0.04222
0.83558	0.09312		0.83558	0.0402
0.83445	0.08958		0.83445	0.03891
0.83333	0.0857		0.83333	0.03583
0.83221	0.08135		0.83221	0.03441
0.8311	0.07756		0.8311	0.03274
0.82999	0.07432		0.82999	0.03122
0.82888	0.07104		0.82888	0.02976
0.82777	0.06779		0.82777	0.02846
0.82667	0.06457		0.82667	0.02729
0.82557	0.06152		0.82557	0.02749
0.82447	0.05901		0.82447	0.02532
0.82337	0.05674		0.82337	0.02441
0.82228	0.05372		0.82228	0.02287
0.82119	0.05147		0.82119	0.02221
0.82011	0.04918		0.82011	0.02135
0.81902	0.04663		0.81902	0.0204
0.81794	0.04468		0.81794	0.01981
0.81686	0.04273		0.81686	0.01856
0.81579	0.04059		0.81579	0.01703
0.81472	0.03864		0.81472	0.01741
0.81365	0.03711		0.81365	0.01717
0.81258	0.03513		0.81258	0.01583
0.81152	0.03338		0.81152	0.01442
0.81046	0.032		0.81046	0.01488
0.8094	0.03034		0.8094	0.0149
0.80834	0.02895		0.80834	0.01278
0.80729	0.02739		0.80729	0.01185
0.80624	0.02631		0.80624	0.01196
0.80519	0.02471		0.80519	0.01081
0.80415	0.02373		0.80415	0.01025
0.80311	0.02249		0.80311	0.00958
0.80207	0.02141		0.80207	0.00918
0.80103	0.02029		0.80103	0.00886
0.8	0.01936		0.8	0.00859
0.79897	0.01849		0.79897	0.00809
0.79794	0.01776		0.79794	0.00779
0.79692	0.01656		0.79692	0.00728
0.79589	0.01591		0.79589	0.00699
0.79487	0.0152		0.79487	0.0068
0.79385	0.01444		0.79385	0.00636
0.79284	0.0139		0.79284	0.00624
0.79183	0.01323		0.79183	0.00613
0.79082	0.01254		0.79082	0.00603
0.78981	0.01201		0.78981	0.00577
0.7888	0.01141		0.7888	0.00541
0.7878	0.01097		0.7878	0.0051
0.7868	0.01044		0.7868	0.00511
0.7858	0.00998		0.7858	0.00479
0.78481	0.00956		0.78481	0.005
0.78382	0.00909		0.78382	0.00492
0.78283	0.00858		0.78283	0.00444
0.78184	0.00828		0.78184	0.00463
0.78086	0.00792		0.78086	0.00401
0.77987	0.0074		0.77987	0.00385
0.77889	0.00724		0.77889	0.00363
0.77792	0.00694		0.77792	0.00346
0.77694	0.00665		0.77694	0.00352
0.77597	0.00632		0.77597	0.00337
0.775	0.00617		0.775	0.00329

## Sheet: Figure 2n
Control					ACZTSSe-Pd
-1000 mV		0 mV			-1000 mV		0 mV
Time (μs)	Photocurrent (mA)	Time (μs)	Photocurrent (mA)		Time (μs)	Photocurrent (mA)	Time (μs)	Photocurrent (mA)
-0.12	0.01023	-0.135	-0.0044		-0.108	-0.000102229	-0.107	0.00732
-0.096	0.00235	-0.111	0.00352		-0.092	-0.000101314	-0.099	0.00183
-0.072	-0.00027843	-0.087	0.000879971		-0.076	0.000159091	-0.091	2.14604e-06
-0.048	-0.00115	-0.063	-0.00176		-0.06	0.00198	-0.083	-0.00366
-0.024	0.0041	-0.039	0.00176		-0.044	3.11735e-05	-0.075	0.00611
-3.8e-07	0.0041	-0.015	-0.00176		-0.028	0.000937119	-0.067	-0.00122
0.024	0.26334	0.009	0.06072		-0.012	0.00133	-0.059	0.00305
0.048	0.66187	0.033	0.17511		0.004	0.00237	-0.051	-0.000613681
0.072	0.96935	0.057	0.28165		0.02	0.14679	-0.043	0.00488
0.096	1	0.081	0.32306		0.036	0.41984	-0.035	0.00489
0.12	0.97636	0.105	0.3389		0.052	0.67625	-0.027	0.00122
0.144	0.94396	0.129	0.34506		0.068	0.91132	-0.019	0.00244
0.168	0.89668	0.153	0.35035		0.084	1	-0.011	-0.00244
0.192	0.86249	0.177	0.35475		0.1	0.95684	-0.003	0.00672
0.216	0.81339	0.201	0.34595		0.116	0.92719	0.005	0.036
0.24	0.77749	0.225	0.35299		0.132	0.88662	0.013	0.07751
0.264	0.72932	0.249	0.35211		0.148	0.8389	0.021	0.12699
0.288	0.69255	0.273	0.35299		0.164	0.79769	0.029	0.16607
0.312	0.64965	0.297	0.34595		0.18	0.76037	0.037	0.21065
0.336	0.61811	0.321	0.34331		0.196	0.72357	0.045	0.26317
0.36	0.58303	0.345	0.33363		0.212	0.68886	0.053	0.30591
0.384	0.54796	0.369	0.33803		0.228	0.65479	0.061	0.34315
0.408	0.51031	0.393	0.32307		0.244	0.62281	0.069	0.36698
0.432	0.48492	0.417	0.3257		0.26	0.58991	0.077	0.38225
0.456	0.45602	0.441	0.31426		0.276	0.56144	0.085	0.37126
0.48	0.43238	0.465	0.31074		0.292	0.53361	0.093	0.36088
0.504	0.40261	0.489	0.30281		0.308	0.50423	0.101	0.37798
0.528	0.38335	0.513	0.30281		0.324	0.47926	0.109	0.3676
0.552	0.36146	0.537	0.29488		0.34	0.45742	0.117	0.36575
0.576	0.33781	0.561	0.29135		0.356	0.43765	0.125	0.3517
0.6	0.31591	0.585	0.27458		0.372	0.41113	0.133	0.35294
0.624	0.30627	0.609	0.27546		0.388	0.39514	0.141	0.34804
0.648	0.28259	0.633	0.27282		0.404	0.36966	0.149	0.33766
0.672	0.27293	0.657	0.26312		0.42	0.35522	0.157	0.34376
0.696	0.25453	0.681	0.26136		0.436	0.33948	0.165	0.33827
0.72	0.24401	0.705	0.25607		0.452	0.32362	0.173	0.34316
0.744	0.22212	0.729	0.24727		0.468	0.3075	0.181	0.33827
0.768	0.21249	0.753	0.24815		0.484	0.29255	0.189	0.34011
0.792	0.19498	0.777	0.24375		0.5	0.27565	0.197	0.32361
0.816	0.18535	0.801	0.23584		0.516	0.26512	0.205	0.32789
0.84	0.17834	0.825	0.22791		0.532	0.25342	0.213	0.32545
0.864	0.16433	0.849	0.22615		0.548	0.24107	0.221	0.32179
0.888	0.15295	0.873	0.21911		0.564	0.23222	0.229	0.31873
0.912	0.14945	0.897	0.20767		0.58	0.22078	0.237	0.31385
0.936	0.13631	0.921	0.20239		0.596	0.21206	0.245	0.3114
0.96	0.13631	0.945	0.20415		0.612	0.20114	0.253	0.31751
0.984	0.12581	0.969	0.20151		0.628	0.1923	0.261	0.30835
1.008	0.11705	0.993	0.19623		0.644	0.18424	0.269	0.30531
1.032	0.10654	1.017	0.18831		0.66	0.17904	0.277	0.30225
1.056	0.10304	1.041	0.18743		0.676	0.16838	0.285	0.30103
1.08	0.09954	1.065	0.18128		0.692	0.16188	0.293	0.2937
1.104	0.09691	1.089	0.17951		0.708	0.15473	0.301	0.29126
1.128	0.08816	1.113	0.16719		0.724	0.14927	0.309	0.29187
1.152	0.09078	1.137	0.17071		0.74	0.14421	0.317	0.29186
1.176	0.08728	1.161	0.16631		0.756	0.1377	0.325	0.28821
1.2	0.07502	1.185	0.16191		0.772	0.13315	0.333	0.28088
1.224	0.07415	1.209	0.15399		0.788	0.12236	0.341	0.28454
1.248	0.07152	1.233	0.15575		0.804	0.11989	0.349	0.28149
1.272	0.05926	1.257	0.14959		0.82	0.11456	0.357	0.27172
1.296	0.06539	1.281	0.15223		0.836	0.10832	0.365	0.27111
1.32	0.05751	1.305	0.14168		0.852	0.10689	0.373	0.28149
1.344	0.05751	1.329	0.14256		0.868	0.09778	0.381	0.26318
1.368	0.05138	1.353	0.13112		0.884	0.10064	0.389	0.26745
1.392	0.05226	1.377	0.13816		0.9	0.0918	0.397	0.26867
1.416	0.05488	1.401	0.12672		0.916	0.08763	0.405	0.26868
1.44	0.04963	1.425	0.13024		0.932	0.08724	0.413	0.26134
1.464	0.04263	1.449	0.1232		0.948	0.08061	0.421	0.26257
1.488	0.03912	1.473	0.12672		0.964	0.07853	0.429	0.26317
1.512	0.0365	1.497	0.11968		0.98	0.08035	0.437	0.26318
1.536	0.03562	1.521	0.12408		0.996	0.07541	0.445	0.25463
1.56	0.04	1.545	0.11528		1.012	0.07086	0.453	0.25829
1.584	0.03475	1.569	0.11352		1.028	0.06578	0.461	0.24669
1.608	0.03212	1.593	0.10912		1.044	0.06643	0.469	0.24241
1.632	0.03212	1.617	0.1012		1.06	0.06189	0.477	0.24668
1.656	0.02949	1.641	0.09768		1.076	0.06176	0.485	0.24791
1.68	0.02511	1.665	0.0968		1.092	0.06097	0.493	0.25339
1.704	0.02599	1.689	0.09856		1.108	0.05942	0.501	0.24363
1.728	0.02249	1.713	0.1012		1.124	0.05513	0.509	0.24057
1.752	0.02511	1.737	0.09592		1.14	0.05513	0.517	0.24423
1.776	0.02161	1.761	0.0924		1.156	0.0563	0.525	0.23446
1.8	0.02074	1.785	0.08712		1.172	0.05136	0.533	0.23202
1.824	0.01636	1.809	0.0924		1.188	0.0498	0.541	0.23874
1.848	0.01636	1.833	0.08272		1.204	0.04564	0.549	0.23018
1.872	0.01811	1.857	0.0836		1.22	0.04655	0.557	0.23079
1.896	0.01723	1.881	0.07568		1.236	0.04655	0.565	0.23019
1.92	0.02249	1.905	0.07832		1.252	0.04122	0.573	0.22652
1.944	0.01461	1.929	0.07216		1.268	0.03901	0.581	0.22407
1.968	0.01286	1.953	0.07656		1.284	0.03784	0.589	0.22102
1.992	0.00848	1.977	0.07216		1.3	0.04018	0.597	0.22223
2.016	0.01198	2.001	0.07304		1.316	0.03862	0.605	0.21429
2.04	0.01461	2.025	0.07128		1.332	0.0394	0.613	0.21919
2.064	0.01198	2.049	0.07304		1.348	0.03576	0.621	0.21552
2.088	0.00935	2.073	0.06952		1.364	0.03511	0.629	0.21309
2.112	0.0076	2.097	0.07216		1.38	0.0355	0.637	0.20514
2.136	0.01023	2.121	0.06688		1.396	0.03199	0.645	0.21368
2.16	0.01461	2.145	0.06512		1.412	0.03043	0.653	0.21247
2.184	0.01286	2.169	0.05984		1.428	0.03199	0.661	0.20697
2.208	0.00935	2.193	0.06248		1.444	0.03095	0.669	0.2088
2.232	0.01023	2.217	0.06336		1.46	0.02939	0.677	0.20881
2.256	0.00585	2.241	0.05632		1.476	0.02887	0.685	0.20453
2.28	0.0076	2.265	0.05544		1.492	0.03173	0.693	0.19354
2.304	0.01286	2.289	0.05632		1.508	0.02731	0.701	0.1972
2.328	0.00673	2.313	0.0528		1.524	0.029	0.709	0.20026
2.352	0.00848	2.337	0.0528		1.54	0.02875	0.717	0.19659
2.376	0.00935	2.361	0.0528		1.556	0.02523	0.725	0.19414
2.4	0.00848	2.385	0.0572		1.572	0.02484	0.733	0.19843
2.424	0.00585	2.409	0.04488		1.588	0.02393	0.741	0.20209
2.448	0.0076	2.433	0.05368		1.604	0.02341	0.749	0.18866
2.472	0.00322	2.457	0.04752		1.62	0.02588	0.757	0.19049
2.496	0.00498	2.481	0.04664		1.636	0.02653	0.765	0.18805
2.52	0.00322	2.505	0.044		1.652	0.0238	0.773	0.18561
2.544	0.0041	2.529	0.04576		1.668	0.02341	0.781	0.18378
2.568	0.00673	2.553	0.04136		1.684	0.0203	0.789	0.18438
2.592	0.0041	2.577	0.04488		1.7	0.02056	0.797	0.18256
2.616	0.00235	2.601	0.03784		1.716	0.0225	0.805	0.18744
2.64	0.00498	2.625	0.03872		1.732	0.019	0.813	0.19172
2.664	-0.00115	2.649	0.03872		1.748	0.02081	0.821	0.18194
2.688	0.00585	2.673	0.04136		1.764	0.01887	0.829	0.1789
2.712	-0.00466	2.697	0.03432		1.78	0.01899	0.837	0.17889
2.736	0.00322	2.721	0.03784		1.796	0.01964	0.845	0.17279
2.76	0.00498	2.745	0.03344		1.812	0.01704	0.853	0.174
2.784	0.00935	2.769	0.02904		1.828	0.01705	0.861	0.17095
2.808	0.00235	2.793	0.02904		1.844	0.01613	0.869	0.1734
2.832	0.00935	2.817	0.03344		1.86	0.0186	0.877	0.17218
2.856	0.01373	2.841	0.02904		1.876	0.01744	0.885	0.17644
2.88	0.00935	2.865	0.03432		1.892	0.01705	0.893	0.16545
2.904	-0.00203	2.889	0.02816		1.908	0.01705	0.901	0.17095
2.928	0.0041	2.913	0.03256		1.924	0.01548	0.909	0.16607
2.952	-0.00378	2.937	0.0264		1.94	0.01925	0.917	0.16301
2.976	0.00935	2.961	0.02816		1.956	0.01562	0.925	0.16241
3	-0.00378	2.985	0.02288		1.972	0.01731	0.933	0.16485
3.024	0.000597162	3.009	0.02904		1.988	0.01471	0.941	0.15996
					2.004	0.01666	0.949	0.16485
					2.02	0.01549	0.957	0.16119
					2.036	0.01484	0.965	0.16302
					2.052	0.01354	0.973	0.16302
					2.068	0.01705	0.981	0.15874
					2.084	0.01341	0.989	0.15508
					2.1	0.01406	0.997	0.15142
					2.116	0.01289	1.005	0.15264
					2.132	0.01107	1.013	0.14958
					2.148	0.01172	1.021	0.1508
					2.164	0.01289	1.029	0.15325
					2.18	0.0138	1.037	0.14898
					2.196	0.00899	1.045	0.15447
					2.212	0.01237	1.053	0.14837
					2.228	0.01224	1.061	0.1508
					2.244	0.01081	1.069	0.14347
					2.26	0.00951	1.077	0.1386
					2.276	0.01198	1.085	0.14532
					2.292	0.01068	1.093	0.14653
					2.308	0.0073	1.101	0.1386
					2.324	0.01185	1.109	0.13371
					2.34	0.01068	1.117	0.14531
					2.356	0.01133	1.125	0.14226
					2.372	0.01094	1.133	0.14165
					2.388	0.01159	1.141	0.13127
					2.404	0.00912	1.149	0.1392
					2.42	0.01249	1.157	0.13555
					2.436	0.00782	1.165	0.12394
					2.452	0.01146	1.173	0.12639
					2.468	0.00899	1.181	0.12882
					2.484	0.0086	1.189	0.12578
					2.5	0.00873	1.197	0.12272
					2.516	0.01198	1.205	0.12944
					2.532	0.00808	1.213	0.13431
					2.548	0.01107	1.221	0.12578
					2.564	0.00925	1.229	0.12638
					2.58	0.00977	1.237	0.11906
					2.596	0.00626	1.245	0.13494
					2.612	0.01042	1.253	0.12088
					2.628	0.0047	1.261	0.13188
					2.644	0.00847	1.269	0.12333
					2.66	0.00678	1.277	0.12699
					2.676	0.00548	1.285	0.12333
					2.692	0.00782	1.293	0.1221
					2.708	0.00769	1.301	0.11722
					2.724	0.0073	1.309	0.12211
					2.74	0.00938	1.317	0.11355
					2.756	0.00808	1.325	0.116
					2.772	0.00951	1.333	0.11661
					2.788	0.00717	1.341	0.10989
					2.804	0.00899	1.349	0.11295
					2.82	0.00782	1.357	0.11539
					2.836	0.00613	1.365	0.116
					2.852	0.00717	1.373	0.11355
					2.868	0.00432	1.381	0.11966
					2.884	0.00652	1.389	0.11661
					2.9	0.0099	1.397	0.10806
					2.916	0.00782	1.405	0.11172
					2.932	0.00743	1.413	0.11233
					2.948	0.00523	1.421	0.10255
					2.964	0.00704	1.429	0.10806
					2.98	0.00458	1.437	0.10256
					2.996	0.0073	1.445	0.10927
					3.012	0.00652	1.453	0.09767
							1.461	0.11172
							1.469	0.10133
							1.477	0.10683
							1.485	0.09889
							1.493	0.10133
							1.501	0.0995
							1.509	0.0995
							1.517	0.10438
							1.525	0.0989
							1.533	0.0934
							1.541	0.10561
							1.549	0.10684
							1.557	0.09033
							1.565	0.08606
							1.573	0.09705
							1.581	0.09217
							1.589	0.08728
							1.597	0.09156
							1.605	0.09706
							1.613	0.09033
							1.621	0.09034
							1.629	0.09095
							1.637	0.08972
							1.645	0.08666
							1.653	0.08178
							1.661	0.08545
							1.669	0.08911
							1.677	0.08301
							1.685	0.08789
							1.693	0.08911
							1.701	0.09217
							1.709	0.08118
							1.717	0.08423
							1.725	0.08178
							1.733	0.08422
							1.741	0.083
							1.749	0.07873
							1.757	0.08606
							1.765	0.07812
							1.773	0.07873
							1.781	0.07506
							1.789	0.07812
							1.797	0.08056
							1.805	0.07507
							1.813	0.07812
							1.821	0.0769
							1.829	0.07813
							1.837	0.07812
							1.845	0.07751
							1.853	0.07751
							1.861	0.0769
							1.869	0.0769
							1.877	0.07384
							1.885	0.07751
							1.893	0.07018
							1.901	0.07507
							1.909	0.06286
							1.917	0.07629
							1.925	0.07385
							1.933	0.07201
							1.941	0.06957
							1.949	0.06896
							1.957	0.07202
							1.965	0.06592
							1.973	0.06713
							1.981	0.07018
							1.989	0.05919
							1.997	0.06286
							2.005	0.06408
							2.013	0.06286
							2.021	0.06835
							2.029	0.0598
							2.037	0.06042
							2.045	0.07263
							2.053	0.06041
							2.061	0.06163
							2.069	0.05675
							2.077	0.06652
							2.085	0.06408
							2.093	0.05981
							2.101	0.06773
							2.109	0.06652
							2.117	0.0598
							2.125	0.05676
							2.133	0.06042
							2.141	0.05615
							2.149	0.05614
							2.157	0.05736
							2.165	0.06347
							2.173	0.05554
							2.181	0.05798
							2.189	0.05309
							2.197	0.05247
							2.205	0.0476
							2.213	0.05675
							2.221	0.05737
							2.229	0.04637
							2.237	0.04821
							2.245	0.05492
							2.253	0.04638
							2.261	0.0592
							2.269	0.05309
							2.277	0.05492
							2.285	0.04821
							2.293	0.0537
							2.301	0.05126
							2.309	0.04882
							2.317	0.05309
							2.325	0.05065
							2.333	0.0537
							2.341	0.04637
							2.349	0.04699
							2.357	0.05126
							2.365	0.0488
							2.373	0.05431
							2.381	0.04699
							2.389	0.04515
							2.397	0.04821
							2.405	0.05064
							2.413	0.04759
							2.421	0.04881
							2.429	0.04394
							2.437	0.05675
							2.445	0.03905
							2.453	0.04516
							2.461	0.03905
							2.469	0.0482
							2.477	0.03966
							2.485	0.04515
							2.493	0.04638
							2.501	0.05492
							2.509	0.03844
							2.517	0.0421
							2.525	0.0421
							2.533	0.04759
							2.541	0.03416
							2.549	0.04393
							2.557	0.03784
							2.565	0.04577
							2.573	0.02867
							2.581	0.04089
							2.589	0.03478
							2.597	0.03722
							2.605	0.03904
							2.613	0.03234
							2.621	0.03539
							2.629	0.03661
							2.637	0.04088
							2.645	0.04148
							2.653	0.03783
							2.661	0.05065
							2.669	0.03722
							2.677	0.03966
							2.685	0.02745
							2.693	0.0421
							2.701	0.03477
							2.709	0.03416
							2.717	0.03233
							2.725	0.04943
							2.733	0.03478
							2.741	0.04149
							2.749	0.03356
							2.757	0.03967
							2.765	0.04272
							2.773	0.03172
							2.781	0.036
							2.789	0.03416
							2.797	0.03538
							2.805	0.036
							2.813	0.0299
							2.821	0.036
							2.829	0.02928
							2.837	0.03355
							2.845	0.03172
							2.853	0.03478
							2.861	0.02745
							2.869	0.03051
							2.877	0.02806
							2.885	0.03538
							2.893	0.03416
							2.901	0.03783
							2.909	0.02867
							2.917	0.02745
							2.925	0.02013
							2.933	0.03722
							2.941	0.03722
							2.949	0.02501
							2.957	0.03294
							2.965	0.03478
							2.973	0.03173
							2.981	0.02989
							2.989	0.02867
							2.997	0.03722
							3.005	0.02562

## Sheet: Figure 2o
Control					ACZTSSe-Pd
100 mV		300 mV			100 mV		300 mV
Time (ms)	Norm. photovolatge	Time (ms)	Norm. photovolatge		Time (ms)	Norm. photovolatge	Time (ms)	Norm. photovolatge
-0.0504	0.01143	-0.0504	0.02029		-0.0502	0.01395	-0.0502	-0.00609
-0.04939	0.01257	-0.04939	-0.00553		-0.04819	0.03221	-0.04819	0.05724
-0.04838	0.01182	-0.04838	0.01476		-0.04618	0.01503	-0.04618	0.05725
-0.04738	0.01104	-0.04738	0.00184		-0.04418	-0.00322	-0.04418	0.0184
-0.04637	0.01526	-0.04637	0.01291		-0.04217	0.02148	-0.04217	0.00411
-0.04536	0.00914	-0.04536	0.0166		-0.04016	0.02899	-0.04016	0.05109
-0.04435	0.00875	-0.04435	0.00922		-0.03815	0.01395	-0.03815	0.01637
-0.04334	0.01641	-0.04334	0.00922		-0.03614	0.02897	-0.03614	-0.01017
-0.04234	0.01335	-0.04234	0.00738		-0.03414	0.03756	-0.03414	0.03069
-0.04133	0.01373	-0.04133	0.01291		-0.03213	0.02682	-0.03213	0.02454
-0.04032	0.01335	-0.04032	0.0166		-0.03012	0.01825	-0.03012	-0.00202
-0.03931	0.01832	-0.03931	0.00184		-0.02811	0.03435	-0.02811	0.03885
-0.0383	0.01603	-0.0383	0.00738		-0.0261	0.01072	-0.0261	0.05928
-0.0373	0.01756	-0.0373	0.00738		-0.0241	0.00967	-0.0241	0.02659
-0.03629	0.02101	-0.03629	-0.00369		-0.02209	0.01717	-0.02209	0.02863
-0.03528	0.00875	-0.03528	0.0166		-0.02008	0.02468	-0.02008	0.02657
-0.03427	0.01143	-0.03427	0.01291		-0.01807	0.00643	-0.01807	0.02251
-0.03326	0.01526	-0.03326	0.01476		-0.01606	0.01931	-0.01606	0.00204
-0.03226	0.01679	-0.03226	0.01107		-0.01406	0.03648	-0.01406	0.01431
-0.03125	0.01756	-0.03125	0.0166		-0.01205	0.02362	-0.01205	0.00818
-0.03024	0.01182	-0.03024	0.0166		-0.01004	0.00106	-0.01004	-0.00407
-0.02923	0.0122	-0.02923	0.01476		-0.00803	0.03542	-0.00803	0.02864
-0.02822	0.01372	-0.02822	0.00369		-0.00602	0.00858	-0.00602	0.08178
-0.02722	0.01755	-0.02722	0.00922		-0.00402	-0.00321	-0.00402	0.03069
-0.02621	0.02062	-0.02621	0.01107		-0.00201	0.97317	-0.00201	1
-0.0252	0.01335	-0.0252	0.01291		8e-08	1	8e-08	0.98774
-0.02419	0.01297	-0.02419	0.02213		0.00201	0.9882	0.00201	0.96526
-0.02318	0.01948	-0.02318	0.01291		0.00402	0.97851	0.00402	0.93864
-0.02218	0.01373	-0.02218	0.00553		0.00602	0.98818	0.00602	0.93047
-0.02117	0.01679	-0.02117	0.0166		0.00803	0.97636	0.00803	0.90798
-0.02016	0.00723	-0.02016	0.02398		0.01004	0.95487	0.01004	0.86909
-0.01915	0.00952	-0.01915	0.02029		0.01205	0.97204	0.01205	0.8793
-0.01814	0.01411	-0.01814	0.0166		0.01406	0.96346	0.01406	0.89568
-0.01714	0.00875	-0.01714	0.00184		0.01606	0.93982	0.01606	0.86089
-0.01613	0.01105	-0.01613	0.01476		0.01807	0.9506	0.01807	0.84454
-0.01512	0.01411	-0.01512	0.02213		0.02008	0.94519	0.02008	0.82204
-0.01411	0.0145	-0.01411	0.00738		0.02209	0.92586	0.02209	0.7893
-0.0131	0.0122	-0.0131	0.00369		0.0241	0.93444	0.0241	0.76272
-0.0121	0.0168	-0.0121	0.01107		0.0261	0.9452	0.0261	0.78931
-0.01109	0.01066	-0.01109	0.00738		0.02811	0.93338	0.02811	0.78112
-0.01008	0.01374	-0.01008	0.02767		0.03012	0.92372	0.03012	0.7566
-0.00907	0.01756	-0.00907	0.02767		0.03213	0.93124	0.03213	0.76684
-0.00806	0.01603	-0.00806	0.01476		0.03414	0.91511	0.03414	0.76681
-0.00706	0.01335	-0.00706	0.00553		0.03614	0.90439	0.03614	0.73411
-0.00605	0.00646	-0.00605	0.0166		0.03815	0.9033	0.03815	0.70133
-0.00504	0.01143	-0.00504	0.01476		0.04016	0.90974	0.04016	0.70545
-0.00403	0.01373	-0.00403	0.02582		0.04217	0.8947	0.04217	0.67682
-0.00302	0.01449	-0.00302	0.02029		0.04418	0.89041	0.04418	0.67683
-0.00202	0.0122	-0.00202	4.05407e-09		0.04618	0.89149	0.04618	0.66661
-0.00101	0.92605	-0.00101	0.85057		0.04819	0.8872	0.04819	0.67071
4e-08	1	4e-08	1		0.0502	0.86465	0.0502	0.63798
0.00101	0.9931	0.00101	0.98709		0.05221	0.89686	0.05221	0.61958
0.00202	0.98199	0.00202	0.95757		0.05422	0.86788	0.05422	0.65843
0.00302	0.97969	0.00302	0.94282		0.05622	0.8496	0.05622	0.63391
0.00403	0.97395	0.00403	0.94098		0.05823	0.85604	0.05823	0.60117
0.00504	0.96858	0.00504	0.94467		0.06024	0.87001	0.06024	0.61549
0.00605	0.96934	0.00605	0.92991		0.06225	0.8496	0.06225	0.58892
0.00706	0.96973	0.00706	0.91331		0.06426	0.8539	0.06426	0.53986
0.00806	0.959	0.00806	0.89486		0.06626	0.86678	0.06626	0.55826
0.00907	0.96091	0.00907	0.88194		0.06827	0.85819	0.06827	0.55618
0.01008	0.95134	0.01008	0.87826		0.07028	0.84209	0.07028	0.49076
0.01109	0.9567	0.01109	0.88379		0.07229	0.84745	0.07229	0.57872
0.0121	0.95594	0.0121	0.85797		0.0743	0.84209	0.0743	0.55211
0.0131	0.94827	0.0131	0.85428		0.0763	0.82061	0.0763	0.52143
0.01411	0.94751	0.01411	0.83399		0.07831	0.8163	0.07831	0.53986
0.01512	0.93065	0.01512	0.85244		0.08032	0.82275	0.08032	0.51738
0.01613	0.93985	0.01613	0.81737		0.08233	0.81739	0.08233	0.50307
0.01714	0.93832	0.01714	0.82843		0.08434	0.80556	0.08434	0.47236
0.01814	0.93104	0.01814	0.80997		0.08634	0.81846	0.08634	0.49484
0.01915	0.92452	0.01915	0.79519		0.08835	0.81632	0.08835	0.47646
0.02016	0.92146	0.02016	0.80259		0.09036	0.79914	0.09036	0.4601
0.02117	0.92261	0.02117	0.7878		0.09237	0.81417	0.09237	0.49078
0.02218	0.91456	0.02218	0.77117		0.09438	0.79485	0.09438	0.48052
0.02318	0.92069	0.02318	0.76008		0.09638	0.78732	0.09638	0.45598
0.02419	0.91878	0.02419	0.76745		0.09839	0.79697	0.09839	0.47033
0.0252	0.90805	0.0252	0.75638		0.1004	0.79806	0.1004	0.46622
0.02621	0.91073	0.02621	0.74895		0.10241	0.78194	0.10241	0.41713
0.02722	0.90958	0.02722	0.7379		0.10442	0.78302	0.10442	0.41304
0.02822	0.90039	0.02822	0.71942		0.10642	0.79483	0.10642	0.41918
0.02923	0.90038	0.02923	0.7157		0.10843	0.77657	0.10843	0.4253
0.03024	0.9046	0.03024	0.74156		0.11044	0.77229	0.11044	0.37007
0.03125	0.89617	0.03125	0.7065		0.11245	0.78194	0.11245	0.42531
0.03226	0.8954	0.03226	0.70095		0.11446	0.77229	0.11446	0.42325
0.03326	0.89195	0.03326	0.69355		0.11646	0.75295	0.11646	0.39052
0.03427	0.88965	0.03427	0.67141		0.11847	0.74758	0.11847	0.37824
0.03528	0.88966	0.03528	0.67509		0.12048	0.76584	0.12048	0.40278
0.03629	0.88045	0.03629	0.68064		0.12249	0.73468	0.12249	0.35779
0.0373	0.87892	0.0373	0.66217		0.1245	0.75616	0.1245	0.34143
0.0383	0.87739	0.0383	0.66588		0.1265	0.77013	0.1265	0.36597
0.03931	0.8793	0.03931	0.64927		0.12851	0.75617	0.12851	0.36395
0.04032	0.87699	0.04032	0.65851		0.13052	0.74865	0.13052	0.33937
0.04133	0.8747	0.04133	0.63635		0.13253	0.75294	0.13253	0.37621
0.04234	0.87125	0.04234	0.64003		0.13454	0.74328	0.13454	0.37213
0.04334	0.86895	0.04334	0.63265		0.13654	0.71641	0.13654	0.32303
0.04435	0.86321	0.04435	0.61606		0.13855	0.71641	0.13855	0.31688
0.04536	0.86205	0.04536	0.61789		0.14056	0.72716	0.14056	0.34553
0.04637	0.86014	0.04637	0.61237		0.14257	0.71641	0.14257	0.33529
0.04738	0.85285	0.04738	0.59391		0.14458	0.7422	0.14458	0.30256
0.04838	0.85745	0.04838	0.58839		0.14658	0.72823	0.14658	0.30051
0.04939	0.84979	0.04939	0.59023		0.14859	0.72393	0.14859	0.29441
0.0504	0.8471	0.0504	0.58838		0.1506	0.70997	0.1506	0.29031
0.05141	0.84251	0.05141	0.57732		0.15261	0.72608	0.15261	0.32507
0.05242	0.84979	0.05242	0.56993		0.15462	0.71104	0.15462	0.3353
0.05342	0.84635	0.05342	0.57362		0.15662	0.68954	0.15662	0.28212
0.05443	0.84787	0.05443	0.5644		0.15863	0.68418	0.15863	0.29848
0.05544	0.83944	0.05544	0.56994		0.16064	0.69705	0.16064	0.28826
0.05645	0.83524	0.05645	0.55334		0.16265	0.68525	0.16265	0.2719
0.05746	0.84021	0.05746	0.53489		0.16466	0.71212	0.16466	0.26574
0.05846	0.83676	0.05846	0.54227		0.16666	0.70459	0.16666	0.29235
0.05947	0.82795	0.05947	0.53858		0.16867	0.68847	0.16867	0.24941
0.06048	0.82566	0.06048	0.55149		0.17068	0.67773	0.17068	0.23511
0.06149	0.82718	0.06149	0.5312		0.17269	0.6917	0.17269	0.28416
0.0625	0.82604	0.0625	0.5312		0.1747	0.67557	0.1747	0.27597
0.0635	0.8153	0.0635	0.51091		0.1767	0.67343	0.1767	0.23917
0.06451	0.81799	0.06451	0.5146		0.17871	0.67235	0.17871	0.25349
0.06552	0.80917	0.06552	0.52013		0.18072	0.67772	0.18072	0.27801
0.06653	0.81109	0.06653	0.50353		0.18273	0.66162	0.18273	0.24531
0.06754	0.81109	0.06754	0.49984		0.18474	0.67342	0.18474	0.23098
0.06854	0.81224	0.06854	0.4814		0.18674	0.68632	0.18674	0.24736
0.06955	0.80726	0.06955	0.49431		0.18875	0.66697	0.18875	0.23102
0.07056	0.80304	0.07056	0.49984		0.19076	0.65732	0.19076	0.1983
0.07157	0.80381	0.07157	0.48509		0.19277	0.66484	0.19277	0.24325
0.07258	0.80229	0.07258	0.47402		0.19478	0.65624	0.19478	0.231
0.07358	0.79768	0.07358	0.48509		0.19678	0.64228	0.19678	0.20441
0.07459	0.80343	0.07459	0.46111		0.19879	0.63475	0.19879	0.20441
0.0756	0.795	0.0756	0.46849		0.2008	0.65517	0.2008	0.22277
0.07661	0.79501	0.07661	0.45927		0.20281	0.63153	0.20281	0.17374
0.07762	0.79309	0.07762	0.45373		0.20482	0.65516	0.20482	0.21871
0.07862	0.79271	0.07862	0.43898		0.20682	0.64013	0.20682	0.17984
0.07963	0.78811	0.07963	0.45189		0.20883	0.64014	0.20883	0.2085
0.08064	0.78274	0.08064	0.45189		0.21084	0.63154	0.21084	0.16963
0.08165	0.78083	0.08165	0.45189		0.21285	0.6412	0.21285	0.20851
0.08266	0.78121	0.08266	0.4316		0.21486	0.6208	0.21486	0.22693
0.08366	0.77777	0.08366	0.4316		0.21686	0.60684	0.21686	0.18804
0.08467	0.77355	0.08467	0.44451		0.21887	0.61758	0.21887	0.19419
0.08568	0.77011	0.08568	0.4316		0.22088	0.62723	0.22088	0.20647
0.08669	0.77814	0.08669	0.42422		0.22289	0.61758	0.22289	0.17988
0.0877	0.77087	0.0877	0.42607		0.2249	0.62939	0.2249	0.186
0.0887	0.76857	0.0887	0.415		0.2269	0.63263	0.2269	0.2146
0.08971	0.77048	0.08971	0.41684		0.22891	0.61649	0.22891	0.1676
0.09072	0.75861	0.09072	0.42238		0.23092	0.60791	0.23092	0.16351
0.09173	0.76397	0.09173	0.41316		0.23293	0.6036	0.23293	0.1942
0.09274	0.76436	0.09274	0.39287		0.23494	0.60683	0.23494	0.21053
0.09374	0.75362	0.09374	0.38549		0.23694	0.5832	0.23694	0.17783
0.09475	0.75746	0.09475	0.39102		0.23895	0.58858	0.23895	0.1717
0.09576	0.75209	0.09576	0.39287		0.24096	0.59395	0.24096	0.19421
0.09677	0.75363	0.09677	0.39471		0.24297	0.59395	0.24297	0.17577
0.09778	0.75631	0.09778	0.38549		0.24498	0.60468	0.24498	0.1635
0.09878	0.75324	0.09878	0.36889		0.24698	0.61006	0.24698	0.14509
0.09979	0.74903	0.09979	0.37627		0.24899	0.5918	0.24899	0.1349
0.1008	0.74328	0.1008	0.37996		0.251	0.58643	0.251	0.13899
0.10181	0.7383	0.10181	0.36704		0.25301	0.59394	0.25301	0.16147
0.10282	0.74328	0.10282	0.37627		0.25502	0.58213	0.25502	0.15329
0.10382	0.74098	0.10382	0.35044		0.25702	0.56173	0.25702	0.14103
0.10483	0.73753	0.10483	0.35413		0.25903	0.58428	0.25903	0.14103
0.10584	0.73139	0.10584	0.35598		0.26104	0.58536	0.26104	0.15329
0.10685	0.73369	0.10685	0.3486		0.26305	0.56924	0.26305	0.13079
0.10786	0.73293	0.10786	0.35413		0.26506	0.5671	0.26506	0.1124
0.10886	0.73139	0.10886	0.36151		0.26706	0.58	0.26706	0.16761
0.10987	0.73752	0.10987	0.36336		0.26907	0.56711	0.26907	0.1267
0.11088	0.73178	0.11088	0.34122		0.27108	0.55958	0.27108	0.08788
0.11189	0.72449	0.11189	0.34491		0.27309	0.56817	0.27309	0.13897
0.1129	0.71989	0.1129	0.33384		0.2751	0.55313	0.2751	0.14716
0.1139	0.72794	0.1139	0.30987		0.2771	0.53489	0.2771	0.1431
0.11491	0.71682	0.11491	0.32831		0.27911	0.54025	0.27911	0.12673
0.11592	0.71491	0.11592	0.33384		0.28112	0.54348	0.28112	0.14309
0.11693	0.71836	0.11693	0.31909		0.28313	0.53917	0.28313	0.11855
0.11794	0.70417	0.11794	0.30433		0.28514	0.55957	0.28514	0.09809
0.11894	0.71606	0.11894	0.3154		0.28714	0.55528	0.28714	0.13081
0.11995	0.70955	0.11995	0.3154		0.28915	0.54347	0.28915	0.10833
0.12096	0.70265	0.12096	0.32278		0.29116	0.53811	0.29116	0.07768
0.12197	0.70648	0.12197	0.31724		0.29317	0.54885	0.29317	0.11853
0.12298	0.70111	0.12298	0.31356		0.29518	0.53381	0.29518	0.12671
0.12398	0.70188	0.12398	0.30987		0.29718	0.51557	0.29718	0.10219
0.12499	0.70341	0.12499	0.30249		0.29919	0.50698	0.29919	0.11445
0.126	0.69614	0.126	0.30802		0.3012	0.52093	0.3012	0.1574
0.12701	0.70035	0.12701	0.30987		0.30321	0.52522	0.30321	0.09403
0.12802	0.69383	0.12802	0.29696		0.30522	0.52845	0.30522	0.094
0.12902	0.69575	0.12902	0.30433		0.30722	0.53489	0.30722	0.1206
0.13003	0.69422	0.13003	0.30249		0.30923	0.52631	0.30923	0.09608
0.13104	0.6877	0.13104	0.28773		0.31124	0.50802	0.31124	0.08994
0.13205	0.68885	0.13205	0.28036		0.31325	0.52092	0.31325	0.10831
0.13306	0.68885	0.13306	0.27851		0.31526	0.51125	0.31526	0.13286
0.13406	0.68617	0.13406	0.26929		0.31726	0.49622	0.31726	0.10013
0.13507	0.68733	0.13507	0.26376		0.31927	0.49407	0.31927	0.11646
0.13608	0.67621	0.13608	0.27482		0.32128	0.51018	0.32128	0.1615
0.13709	0.68464	0.13709	0.27851		0.32329	0.50051	0.32329	0.09605
0.1381	0.67506	0.1381	0.2656		0.3253	0.50696	0.3253	0.07768
0.1391	0.68042	0.1391	0.2656		0.3273	0.51447	0.3273	0.05928
0.14011	0.67928	0.14011	0.25084		0.32931	0.50697	0.32931	0.05722
0.14112	0.67927	0.14112	0.26929		0.33132	0.49407	0.33132	0.02246
0.14213	0.67315	0.14213	0.2656		0.33333	0.50266	0.33333	0.10014
0.14314	0.67161	0.14314	0.25638		0.33534	0.50266	0.33534	0.13081
0.14414	0.66778	0.14414	0.25638		0.33734	0.47257	0.33734	0.07971
0.14515	0.66625	0.14515	0.24347		0.33935	0.49407	0.33935	0.09197
0.14616	0.66663	0.14616	0.25822		0.34136	0.49837	0.34136	0.11442
0.14717	0.6651	0.14717	0.26376		0.34337	0.48331	0.34337	0.07357
0.14818	0.65897	0.14818	0.24531		0.34538	0.49086	0.34538	0.07767
0.14918	0.65667	0.14918	0.23978		0.34738	0.50051	0.34738	0.07972
0.15019	0.65973	0.15019	0.24347		0.34939	0.47903	0.34939	0.07358
0.1512	0.65092	0.1512	0.24162		0.3514	0.48655	0.3514	0.04702
0.15221	0.6559	0.15221	0.2324		0.35341	0.48976	0.35341	0.09197
0.15322	0.65552	0.15322	0.24531		0.35542	0.48761	0.35542	0.13081
0.15422	0.65437	0.15422	0.2324		0.35742	0.45538	0.35742	0.07972
0.15523	0.65782	0.15523	0.23056		0.35943	0.47365	0.35943	0.08786
0.15624	0.64594	0.15624	0.23609		0.36144	0.46397	0.36144	0.08789
0.15725	0.64633	0.15725	0.2324		0.36345	0.45861	0.36345	0.06743
0.15826	0.63751	0.15826	0.22318		0.36546	0.46507	0.36546	0.05723
0.15926	0.6425	0.15926	0.21764		0.36746	0.49084	0.36746	0.07563
0.16027	0.64211	0.16027	0.23609		0.36947	0.4758	0.36947	0.07768
0.16128	0.63598	0.16128	0.22133		0.37148	0.45646	0.37148	0.0327
0.16229	0.64096	0.16229	0.23056		0.37349	0.46828	0.37349	0.08787
0.1633	0.6356	0.1633	0.20842		0.3755	0.4586	0.3755	0.08582
0.1643	0.63215	0.1643	0.22318		0.3775	0.44247	0.3775	0.04903
0.16531	0.63024	0.16531	0.21764		0.37951	0.45218	0.37951	0.10015
0.16632	0.62985	0.16632	0.21211		0.38152	0.4543	0.38152	0.09197
0.16733	0.62833	0.16733	0.21211		0.38353	0.43819	0.38353	0.06542
0.16834	0.62565	0.16834	0.20289		0.38554	0.4543	0.38554	0.04496
0.16934	0.62641	0.16934	0.20842		0.38754	0.4629	0.38754	0.06951
0.17035	0.62334	0.17035	0.21396		0.38955	0.45	0.38955	0.03474
0.17136	0.62411	0.17136	0.23056		0.39156	0.44571	0.39156	0.04496
0.17237	0.62219	0.17237	0.20658		0.39357	0.46075	0.39357	0.08994
0.17338	0.62526	0.17338	0.19551		0.39558	0.44034	0.39558	0.0838
0.17438	0.62066	0.17438	0.20289		0.39758	0.42637	0.39758	0.06337
0.17539	0.61683	0.17539	0.20104		0.39959	0.43711	0.39959	0.08175
0.1764	0.61301	0.1764	0.20658		0.4016	0.44355	0.4016	0.1063
0.17741	0.61415	0.17741	0.19736		0.40361	0.41992	0.40361	0.09198
0.17842	0.6176	0.17842	0.20104		0.40562	0.43604	0.40562	0.04291
0.17942	0.61415	0.17942	0.18444		0.40762	0.45108	0.40762	0.06133
0.18043	0.60764	0.18043	0.19551		0.40963	0.42101	0.40963	0.07969
0.18144	0.60763	0.18144	0.20104		0.41164	0.43388	0.41164	0.06336
0.18245	0.60649	0.18245	0.18629		0.41365	0.44355	0.41365	0.08785
0.18346	0.60764	0.18346	0.18076		0.41566	0.42637	0.41566	0.09201
0.18446	0.60303	0.18446	0.17707		0.41766	0.40811	0.41766	0.06334
0.18547	0.60571	0.18547	0.16969		0.41967	0.40594	0.41967	0.04905
0.18648	0.59844	0.18648	0.19736		0.42168	0.41133	0.42168	0.05927
0.18749	0.59844	0.18749	0.18629		0.42369	0.4081	0.42369	0.05112
0.1885	0.59997	0.1885	0.1826		0.4257	0.43387	0.4257	0.03273
0.1895	0.59883	0.1895	0.18444		0.4277	0.42746	0.4277	0.04292
0.19051	0.59652	0.19051	0.17707		0.42971	0.41347	0.42971	0.02248
0.19152	0.59231	0.19152	0.19736		0.43172	0.39844	0.43172	0.03067
0.19253	0.58885	0.19253	0.18444		0.43373	0.41564	0.43373	0.07155
0.19354	0.59384	0.19354	0.18076		0.43574	0.41133	0.43574	0.07358
0.19454	0.58809	0.19454	0.17707		0.43774	0.40381	0.43774	0.05724
0.19555	0.58617	0.19555	0.17153		0.43975	0.39844	0.43975	0.05926
0.19656	0.5854	0.19656	0.17707		0.44176	0.40597	0.44176	0.09197
0.19757	0.58732	0.19757	0.16969		0.44377	0.38556	0.44377	0.05728
0.19858	0.5808	0.19858	0.16969		0.44578	0.3877	0.44578	0.04496
0.19958	0.58157	0.19958	0.15124		0.44778	0.41026	0.44778	0.06747
0.20059	0.57697	0.20059	0.16416		0.44979	0.39307	0.44979	0.06133
0.2016	0.57965	0.2016	0.16231		0.4518	0.38877	0.4518	0.0184
0.20261	0.5808	0.20261	0.16231		0.45381	0.40705	0.45381	0.02658
0.20362	0.57697	0.20362	0.15678		0.45582	0.3877	0.45582	0.07359
0.20462	0.57773	0.20462	0.15309		0.45782	0.3673	0.45782	0.03271
0.20563	0.5762	0.20563	0.16231		0.45983	0.392	0.45983	0.06334
0.20664	0.56968	0.20664	0.16231		0.46184	0.39844	0.46184	0.07766
0.20765	0.5693	0.20765	0.16231		0.46385	0.38662	0.46385	0.05316
0.20866	0.567	0.20866	0.15678		0.46586	0.37481	0.46586	0.00614
0.20966	0.56432	0.20966	0.14756		0.46786	0.40273	0.46786	0.04497
0.21067	0.57275	0.21067	0.14571		0.46987	0.38447	0.46987	0.04905
0.21168	0.5647	0.21168	0.16416		0.47188	0.37159	0.47188	0.01638
0.21269	0.56585	0.21269	0.14387		0.47389	0.38448	0.47389	0.05314
0.2137	0.56662	0.2137	0.15309		0.4759	0.37802	0.4759	0.04089
0.2147	0.56202	0.2147	0.14571		0.4779	0.36515	0.4779	0.0368
0.21571	0.55895	0.21571	0.14756		0.47991	0.35761	0.47991	0.06743
0.21672	0.5578	0.21672	0.15309		0.48192	0.36085	0.48192	0.07359
0.21773	0.55819	0.21773	0.1494		0.48393	0.36514	0.48393	0.0613
0.21874	0.55972	0.21874	0.14756		0.48594	0.37159	0.48594	0.02659
0.21974	0.55589	0.21974	0.13464		0.48794	0.38341	0.48794	0.0552
0.22075	0.5555	0.22075	0.1328		0.48995	0.36837	0.48995	0.04496
0.22176	0.54784	0.22176	0.14202		0.49196	0.36084	0.49196	0.00819
0.22277	0.55282	0.22277	0.14018		0.49397	0.37911	0.49397	0.04909
0.22378	0.5463	0.22378	0.13096		0.49598	0.35441	0.49598	0.05517
0.22478	0.54516	0.22478	0.12542		0.49798	0.34581	0.49798	0.05109
0.22579	0.54707	0.22579	0.12727		0.49999	0.35011	0.49999	0.03477
0.2268	0.53903	0.2268	0.14018		0.502	0.36299	0.502	0.05519
0.22781	0.54286	0.22781	0.14202		0.50401	0.34689	0.50401	0.05111
0.22882	0.5352	0.22882	0.13649		0.50602	0.3544	0.50602	0.04905
0.22982	0.54401	0.22982	0.1162		0.50802	0.37052	0.50802	0.03066
0.23083	0.53634	0.23083	0.11436		0.51003	0.35118	0.51003	0.03068
0.23184	0.53482	0.23184	0.13464		0.51204	0.35225	0.51204	0.02251
0.23285	0.5352	0.23285	0.13649		0.51405	0.36407	0.51405	0.07154
0.23386	0.53864	0.23386	0.14018		0.51606	0.34473	0.51606	0.07563
0.23486	0.53022	0.23486	0.12727		0.51806	0.31574	0.51806	0.04089
0.23587	0.53328	0.23587	0.12727		0.52007	0.33613	0.52007	0.04294
0.23688	0.53213	0.23688	0.14018		0.52208	0.33721	0.52208	0.05926
0.23789	0.5306	0.23789	0.11989		0.52409	0.34045	0.52409	0.04292
0.2389	0.53252	0.2389	0.11989		0.5261	0.3544	0.5261	0.04088
0.2399	0.52753	0.2399	0.11804		0.5281	0.36407	0.5281	0.04494
0.24091	0.5283	0.24091	0.11436		0.53011	0.3426	0.53011	0.05519
0.24192	0.52026	0.24192	0.12727		0.53212	0.33293	0.53212	0.00818
0.24293	0.5237	0.24293	0.11436		0.53413	0.34903	0.53413	0.04497
0.24394	0.52064	0.24394	0.12173		0.53614	0.33828	0.53614	0.06133
0.24494	0.52447	0.24494	0.11989		0.53814	0.32754	0.53814	0.03885
0.24595	0.51643	0.24595	0.11067		0.54015	0.3168	0.54015	0.03476
0.24696	0.51259	0.24696	0.12911		0.54216	0.32968	0.54216	0.05519
0.24797	0.52217	0.24797	0.12911		0.54417	0.31358	0.54417	0.03479
0.24898	0.51566	0.24898	0.11436		0.54618	0.32541	0.54618	0.03477
0.24998	0.51642	0.24998	0.11067		0.54818	0.34795	0.54818	0.02047
0.25099	0.51336	0.25099	0.11436		0.55019	0.32647	0.55019	0.0184
0.252	0.50915	0.252	0.11067		0.5522	0.32325	0.5522	0.01432
0.25301	0.51068	0.25301	0.11436		0.55421	0.32863	0.55421	0.045
0.25402	0.50991	0.25402	0.1162		0.55622	0.32434	0.55622	0.05313
0.25502	0.51067	0.25502	0.11251		0.55822	0.30499	0.55822	0.05517
0.25603	0.50225	0.25603	0.10144		0.56023	0.30715	0.56023	0.03679
0.25704	0.50187	0.25704	0.11067		0.56224	0.32004	0.56224	0.04906
0.25805	0.50915	0.25805	0.11067		0.56425	0.31681	0.56425	0.03479
0.25906	0.50034	0.25906	0.10329		0.56626	0.31789	0.56626	0.02047
0.26006	0.50838	0.26006	0.0996		0.56826	0.31896	0.56826	0.02247
0.26107	0.49957	0.26107	0.10698		0.57027	0.31251	0.57027	0.02455
0.26208	0.49382	0.26208	0.10882		0.57228	0.31574	0.57228	0.00616
0.26309	0.49765	0.26309	0.10513		0.57429	0.32647	0.57429	0.03681
0.2641	0.49458	0.2641	0.10698		0.5763	0.30393	0.5763	0.06134
0.2651	0.50034	0.2651	0.0996		0.5783	0.28998	0.5783	0.02044
0.26611	0.49229	0.26611	0.0996		0.58031	0.30177	0.58031	0.03882
0.26712	0.49573	0.26712	0.10882		0.58232	0.30285	0.58232	0.03885
0.26813	0.49382	0.26813	0.10144		0.58433	0.30714	0.58433	0.00411
0.26914	0.49191	0.26914	0.09776		0.58634	0.30286	0.58634	0.03478
0.27014	0.48999	0.27014	0.09591		0.58834	0.31896	0.58834	0.02454
0.27115	0.4942	0.27115	0.08853		0.59035	0.30071	0.59035	-0.00203
0.27216	0.48616	0.27216	0.0996		0.59236	0.30285	0.59236	0.02453
0.27317	0.48693	0.27317	0.09776		0.59437	0.30286	0.59437	0.05928
0.27418	0.49498	0.27418	0.09407		0.59638	0.30179	0.59638	0.05111
0.27518	0.49037	0.27518	0.08853		0.59838	0.28568	0.59838	0.0409
0.27619	0.48693	0.27619	0.09591		0.60039	0.28352	0.60039	0.03679
0.2772	0.48387	0.2772	0.10882		0.6024	0.29641	0.6024	0.04089
0.27821	0.4762	0.27821	0.0996		0.60441	0.29318	0.60441	0.02248
0.27922	0.47965	0.27922	0.083		0.60642	0.2889	0.60642	0.00618
0.28022	0.47926	0.28022	0.0664		0.60842	0.305	0.60842	0.02454
0.28123	0.47352	0.28123	0.10882		0.61043	0.28031	0.61043	0.02046
0.28224	0.47275	0.28224	0.08484		0.61244	0.28889	0.61244	-0.0102
0.28325	0.47505	0.28325	0.09222		0.61445	0.29856	0.61445	0.03681
0.28426	0.47122	0.28426	0.09407		0.61646	0.29857	0.61646	0.07156
0.28526	0.46432	0.28526	0.07931		0.61846	0.26741	0.61846	0.0368
0.28627	0.47008	0.28627	0.08669		0.62047	0.28782	0.62047	0.0327
0.28728	0.47084	0.28728	0.10329		0.62248	0.28782	0.62248	0.04296
0.28829	0.46509	0.28829	0.09407		0.62449	0.27707	0.62449	7.34539e-06
0.2893	0.47199	0.2893	0.083		0.6265	0.28567	0.6265	0.02047
0.2903	0.47237	0.2903	0.07562		0.6285	0.28674	0.6285	0.05724
0.29131	0.45972	0.29131	0.08484		0.63051	0.27601	0.63051	0.02453
0.29232	0.45973	0.29232	0.08669		0.63252	0.27814	0.63252	-0.0102
0.29333	0.46585	0.29333	0.08484		0.63453	0.30394	0.63453	0.04293
0.29434	0.45782	0.29434	0.083		0.63654	0.28245	0.63654	0.06132
0.29534	0.46663	0.29534	0.07562		0.63854	0.26848	0.63854	0.03067
0.29635	0.45551	0.29635	0.083		0.64055	0.26097	0.64055	0.0409
0.29736	0.45321	0.29736	0.08484		0.64256	0.27172	0.64256	0.04294
0.29837	0.45397	0.29837	0.07747		0.64457	0.26098	0.64457	0.02455
0.29938	0.45705	0.29938	0.08116		0.64658	0.27278	0.64658	0.01638
0.30038	0.46279	0.30038	0.05718		0.64858	0.27277	0.64858	0.04295
0.30139	0.45474	0.30139	0.07009		0.65059	0.28031	0.65059	0.00207
0.3024	0.45244	0.3024	0.09407		0.6526	0.26956	0.6526	0.02454
0.30341	0.45129	0.30341	0.07747		0.65461	0.26958	0.65461	0.05929
0.30442	0.45397	0.30442	0.07009		0.65662	0.27709	0.65662	0.05927
0.30542	0.45167	0.30542	0.07193		0.65862	0.25345	0.65862	0.03067
0.30643	0.44899	0.30643	0.07747		0.66063	0.26527	0.66063	0.0184
0.30744	0.44861	0.30744	0.08669		0.66264	0.26419	0.66264	0.04702
0.30845	0.44439	0.30845	0.083		0.66465	0.27386	0.66465	-0.01222
0.30946	0.4467	0.30946	0.07747		0.66666	0.27172	0.66666	0.01227
0.31046	0.4467	0.31046	0.06824		0.66866	0.2513	0.66866	0.02042
0.31147	0.4444	0.31147	0.0664		0.67067	0.26097	0.67067	0.01843
0.31248	0.44286	0.31248	0.07562		0.67268	0.24271	0.67268	0.00413
0.31349	0.44746	0.31349	0.07747		0.67469	0.25452	0.67469	0.06339
0.3145	0.43979	0.3145	0.07009		0.6767	0.25668	0.6767	0.04701
0.3155	0.44324	0.3155	0.07193		0.6787	0.24593	0.6787	0.00819
0.31651	0.44554	0.31651	0.07378		0.68071	0.25024	0.68071	0.02044
0.31752	0.43366	0.31752	0.07378		0.68272	0.24592	0.68272	0.05111
0.31853	0.43481	0.31853	0.07009		0.68473	0.25022	0.68473	0.02864
0.31954	0.43252	0.31954	0.07193		0.68674	0.24379	0.68674	0.00208
0.32054	0.4329	0.32054	0.05349		0.68874	0.26635	0.68874	0.03682
0.32155	0.44209	0.32155	0.07009		0.69075	0.25667	0.69075	0.00617
0.32256	0.42677	0.32256	0.07193		0.69276	0.24163	0.69276	0.01025
0.32357	0.43213	0.32357	0.05902		0.69477	0.26205	0.69477	0.01841
0.32458	0.4329	0.32458	0.07378		0.69678	0.24271	0.69678	0.05519
0.32558	0.43097	0.32558	0.05349		0.69878	0.23303	0.69878	0.03474
0.32659	0.42676	0.32659	0.06824		0.70079	0.24378	0.70079	0.02249
0.3276	0.42523	0.3276	0.07562		0.7028	0.247	0.7028	0.04496
0.32861	0.42714	0.32861	0.05533		0.70481	0.24486	0.70481	0.01024
0.32962	0.42868	0.32962	0.07009		0.70682	0.25345	0.70682	-0.00201
0.33062	0.43327	0.33062	0.05164		0.70882	0.25022	0.70882	0.0266
0.33163	0.42523	0.33163	0.06087		0.71083	0.2384	0.71083	0.01841
0.33264	0.41794	0.33264	0.06824		0.71284	0.25882	0.71284	-0.01015
0.33365	0.41948	0.33365	0.06456		0.71485	0.24915	0.71485	0.03474
0.33466	0.42983	0.33466	0.06087		0.71686	0.24055	0.71686	0.03271
0.33566	0.41909	0.33566	0.05533		0.71886	0.22444	0.71886	0.0409
0.33667	0.41948	0.33667	0.05533		0.72087	0.21908	0.72087	0.00818
0.33768	0.41641	0.33768	0.0664		0.72288	0.23948	0.72288	0.0511
0.33869	0.41833	0.33869	0.06087		0.72489	0.23412	0.72489	-0.00815
0.3397	0.41181	0.3397	0.05902		0.7269	0.23411	0.7269	0.00208
0.3407	0.41488	0.3407	0.06087		0.7289	0.2427	0.7289	0.03478
0.34171	0.41258	0.34171	0.06271		0.73091	0.23197	0.73091	0.02454
0.34272	0.40606	0.34272	0.0664		0.73292	0.23733	0.73292	0.02047
0.34373	0.41143	0.34373	0.05718		0.73493	0.21586	0.73493	0.04497
0.34474	0.41296	0.34474	0.04796		0.73694	0.22337	0.73694	0.03678
0.34574	0.40568	0.34574	0.05718		0.73894	0.2094	0.73894	0.01228
0.34675	0.40798	0.34675	0.05718		0.74095	0.21048	0.74095	0.01636
0.34776	0.40377	0.34776	0.07009		0.74296	0.22336	0.74296	0.04294
0.34877	0.40645	0.34877	0.04796		0.74497	0.21477	0.74497	0.02047
0.34978	0.41027	0.34978	0.05349		0.74698	0.22229	0.74698	0.01023
0.35078	0.40453	0.35078	0.03504		0.74898	0.23841	0.74898	0.0266
0.35179	0.39764	0.35179	0.0664		0.75099	0.22337	0.75099	0.03476
0.3528	0.39955	0.3528	0.05902		0.753	0.23088	0.753	0.02251
0.35381	0.40453	0.35381	0.06271		0.75501	0.22552	0.75501	0.02455
0.35482	0.39571	0.35482	0.05349		0.75702	0.22981	0.75702	0.04702
0.35582	0.40223	0.35582	0.03689		0.75902	0.2094	0.75902	-0.00611
0.35683	0.39917	0.35683	0.05164		0.76103	0.21586	0.76103	0.0184
0.35784	0.39763	0.35784	0.05533		0.76304	0.21369	0.76304	0.03885
0.35885	0.39955	0.35885	0.05902		0.76505	0.20833	0.76505	0.02045
0.35986	0.39303	0.35986	0.05349		0.76706	0.22015	0.76706	0.00821
0.36086	0.39533	0.36086	0.04242		0.76906	0.22229	0.76906	0.02659
0.36187	0.39265	0.36187	0.0498		0.77107	0.22229	0.77107	0.01637
0.36288	0.39227	0.36288	0.05349		0.77308	0.21154	0.77308	0.01635
0.36389	0.38308	0.36389	0.06456		0.77509	0.22336	0.77509	0.03885
0.3649	0.39303	0.3649	0.04058		0.7771	0.21906	0.7771	0.06133
0.3659	0.38805	0.3659	0.04058		0.7791	0.2008	0.7791	0.01431
0.36691	0.38537	0.36691	0.03873		0.78111	0.21047	0.78111	0.02246
0.36792	0.38308	0.36792	0.0664		0.78312	0.20723	0.78312	0.0368
0.36893	0.38652	0.36893	0.05533		0.78513	0.20833	0.78513	0.00411
0.36994	0.38805	0.36994	0.04427		0.78714	0.20939	0.78714	0.00412
0.37094	0.38613	0.37094	0.0498		0.78914	0.22123	0.78914	0.02251
0.37195	0.38691	0.37195	0.04427		0.79115	0.21262	0.79115	4.32649e-05
0.37296	0.38116	0.37296	0.05164		0.79316	0.20618	0.79316	0.0041
0.37397	0.38	0.37397	0.05164		0.79517	0.20832	0.79517	0.05722
0.37498	0.38422	0.37498	0.04427		0.79718	0.19973	0.79718	0.04087
0.37598	0.38997	0.37598	0.05349		0.79918	0.20509	0.79918	0.02046
0.37699	0.38384	0.37699	0.03689		0.80119	0.18791	0.80119	0.0225
0.378	0.37617	0.378	0.05902		0.8032	0.2051	0.8032	0.05927
0.37901	0.37847	0.37901	0.04427		0.80521	0.1965	0.80521	0.00617
0.38002	0.37503	0.38002	0.04611		0.80722	0.19971	0.80722	0.01434
0.38102	0.37924	0.38102	0.05902		0.80922	0.20724	0.80922	0.01843
0.38203	0.38077	0.38203	0.05349		0.81123	0.19866	0.81123	0.02867
0.38304	0.37196	0.38304	0.05902		0.81324	0.20295	0.81324	-0.0061
0.38405	0.36774	0.38405	0.0498		0.81525	0.19864	0.81525	0.04702
0.38506	0.37273	0.38506	0.04796		0.81726	0.19971	0.81726	0.01842
0.38606	0.38231	0.38606	0.04242		0.81926	0.18789	0.81926	0.0225
0.38707	0.3712	0.38707	0.04611		0.82127	0.18361	0.82127	0.01431
0.38808	0.36622	0.38808	0.04058		0.82328	0.1879	0.82328	0.04292
0.38909	0.36315	0.38909	0.0498		0.82529	0.18897	0.82529	0.01434
0.3901	0.37426	0.3901	0.04427		0.8273	0.1836	0.8273	0.00821
0.3911	0.36928	0.3911	0.04796		0.8293	0.20509	0.8293	0.02864
0.39211	0.36621	0.39211	0.04058		0.83131	0.19328	0.83131	0.03273
0.39312	0.36162	0.39312	0.05902		0.83332	0.19112	0.83332	-0.01838
0.39413	0.36545	0.39413	0.03873		0.83533	0.20081	0.83533	0.01024
0.39514	0.36775	0.39514	0.04796		0.83734	0.19112	0.83734	0.04496
0.39614	0.36737	0.39614	0.0498		0.83934	0.17394	0.83934	0.03271
0.39715	0.36736	0.39715	0.04242		0.84135	0.17394	0.84135	0.04292
0.39816	0.36507	0.39816	0.04796		0.84336	0.19005	0.84336	0.03067
0.39917	0.36085	0.39917	0.03873		0.84537	0.18146	0.84537	2.1711e-05
0.40018	0.36431	0.40018	0.03504		0.84738	0.1922	0.84738	0.01843
0.40118	0.36775	0.40118	0.02213		0.84938	0.20296	0.84938	-0.00202
0.40219	0.36507	0.40219	0.04427		0.85139	0.19113	0.85139	0.0225
0.4032	0.35586	0.4032	0.05349		0.8534	0.18253	0.8534	0.02658
0.40421	0.35664	0.40421	0.04242		0.85541	0.19972	0.85541	0.07359
0.40522	0.36124	0.40522	0.02951		0.85742	0.19542	0.85742	0.03474
0.40622	0.35663	0.40622	0.02951		0.85942	0.17178	0.85942	0.02453
0.40723	0.36047	0.40723	0.03689		0.86143	0.1761	0.86143	0.04087
0.40824	0.34897	0.40824	0.0498		0.86344	0.17502	0.86344	0.04906
0.40925	0.34975	0.40925	0.04242		0.86545	0.17071	0.86545	0.02861
0.41026	0.35051	0.41026	0.0332		0.86746	0.18682	0.86746	0.01436
0.41126	0.35166	0.41126	0.02398		0.86946	0.1922	0.86946	0.03067
0.41227	0.35128	0.41227	0.03873		0.87147	0.175	0.87147	0.00614
0.41328	0.34476	0.41328	0.0498		0.87348	0.17716	0.87348	0.01024
0.41429	0.34591	0.41429	0.03873		0.87549	0.19005	0.87549	0.03066
0.4153	0.34821	0.4153	0.03689		0.8775	0.17715	0.8775	0.047
0.4163	0.34975	0.4163	0.0332		0.8795	0.16427	0.8795	-0.00203
0.41731	0.34744	0.41731	0.02582		0.88151	0.1589	0.88151	0.01021
0.41832	0.33825	0.41832	0.03504		0.88352	0.17716	0.88352	0.03476
0.41933	0.34285	0.41933	0.04611		0.88553	0.16642	0.88553	0.02046
0.42034	0.34668	0.42034	0.02767		0.88754	0.16964	0.88754	0.03067
0.42134	0.344	0.42134	0.03136		0.88954	0.18038	0.88954	0.05315
0.42235	0.34361	0.42235	0.02767		0.89155	0.17608	0.89155	0.00819
0.42336	0.34055	0.42336	0.04242		0.89356	0.17716	0.89356	-0.0245
0.42437	0.34209	0.42437	0.04427		0.89557	0.1836	0.89557	0.05522
0.42538	0.33902	0.42538	0.02951		0.89758	0.18144	0.89758	0.03477
0.42638	0.34017	0.42638	0.03689		0.89958	0.16103	0.89958	0.0184
0.42739	0.34017	0.42739	0.03136		0.90159	0.16533	0.90159	0.04087
0.4284	0.33901	0.4284	0.04058		0.9036	0.1589	0.9036	0.04907
0.42941	0.33787	0.42941	0.04796		0.90561	0.15353	0.90561	0.01633
0.43042	0.34093	0.43042	0.04796		0.90762	0.16855	0.90762	0.00412
0.43142	0.33519	0.43142	0.02398		0.90962	0.16749	0.90962	0.01229
0.43243	0.33403	0.43243	0.02767		0.91163	0.17608	0.91163	-0.00407
0.43344	0.32906	0.43344	0.04427		0.91364	0.16212	0.91364	5.04533e-05
0.43445	0.32944	0.43445	0.03504		0.91565	0.18038	0.91565	0.04298
0.43546	0.33059	0.43546	0.0332		0.91766	0.16965	0.91766	0.03681
0.43646	0.32982	0.43646	0.02582		0.91966	0.14708	0.91966	0.01433
0.43747	0.3279	0.43747	0.02951		0.92167	0.14065	0.92167	0.047
0.43848	0.32676	0.43848	0.04611		0.92368	0.15675	0.92368	0.05725
0.43949	0.32983	0.43949	0.03136		0.92569	0.14493	0.92569	0.00208
0.4405	0.32484	0.4405	0.02951		0.9277	0.16319	0.9277	-0.00405
0.4415	0.32369	0.4415	0.02951		0.9297	0.17501	0.9297	0.00206
0.44251	0.32446	0.44251	0.03136		0.93171	0.16534	0.93171	0.0102
0.44352	0.32369	0.44352	0.04242		0.93372	0.17071	0.93372	-0.0143
0.44453	0.32369	0.44453	0.02767		0.93573	0.14816	0.93573	0.0327
0.44554	0.32906	0.44554	0.02767		0.93774	0.15998	0.93774	0.04292
0.44654	0.32254	0.44654	0.01476		0.93974	0.16105	0.93974	0.00821
0.44755	0.32561	0.44755	0.02951		0.94175	0.15996	0.94175	0.03681
0.44856	0.31527	0.44856	0.03504		0.94376	0.15139	0.94376	0.03682
0.44957	0.32829	0.44957	0.02951		0.94577	0.15675	0.94577	0.01637
0.45058	0.31833	0.45058	0.03136		0.94778	0.14387	0.94778	0.03071
0.45158	0.3237	0.45158	0.02213		0.94978	0.16211	0.94978	0.01843
0.45259	0.31833	0.45259	0.01476		0.95179	0.16319	0.95179	0.02045
0.4536	0.31296	0.4536	0.03873		0.9538	0.15245	0.9538	-0.00403
0.45461	0.31641	0.45461	0.02398		0.95581	0.1589	0.95581	0.03477
0.45562	0.32178	0.45562	0.02213		0.95782	0.15676	0.95782	0.02863
0.45662	0.32063	0.45662	0.02398		0.95982	0.14386	0.95982	0.01023
0.45763	0.3122	0.45763	0.03689		0.96183	0.13311	0.96183	0.02045
0.45864	0.31143	0.45864	0.03504		0.96384	0.15138	0.96384	0.047
0.45965	0.31411	0.45965	0.03689		0.96585	0.15244	0.96585	0.00617
0.46066	0.31374	0.46066	0.03136		0.96786	0.14279	0.96786	0.01434
0.46166	0.3122	0.46166	0.02582		0.96986	0.15998	0.96986	0.00207
0.46267	0.3122	0.46267	0.00922		0.97187	0.14815	0.97187	0.01432
0.46368	0.31028	0.46368	0.04796		0.97388	0.15996	0.97388	-0.00813
0.46469	0.30989	0.46469	0.03689		0.97589	0.1632	0.97589	0.04294
0.4657	0.3099	0.4657	0.02582		0.9779	0.15889	0.9779	0.05928
0.4667	0.30913	0.4667	0.01844		0.9799	0.12668	0.9799	0.00616
0.46771	0.31028	0.46771	0.02582		0.98191	0.14064	0.98191	0.0184
0.46872	0.30109	0.46872	0.03504		0.98392	0.14601	0.98392	0.05109
0.46973	0.3076	0.46973	0.02582		0.98593	0.12774	0.98593	0.00205
0.47074	0.30454	0.47074	0.02951		0.98794	0.14062	0.98794	0.01638
0.47174	0.31182	0.47174	0.03504		0.98994	0.14816	0.98994	0.03476
0.47275	0.30415	0.47275	0.02951		0.99195	0.15246	0.99195	-0.02448
0.47376	0.3007	0.47376	0.0332		0.99396	0.14708	0.99396	0.01228
0.47477	0.30185	0.47477	0.02951		0.99597	0.15031	0.99597	0.03683
0.47578	0.30531	0.47578	0.0166		0.99798	0.15137	0.99798	0.04499
0.47678	0.30109	0.47678	0.02213		0.99998	0.146	0.99998	0.01432
0.47779	0.29917	0.47779	0.03873		1.00199	0.12346	1.00199	0.01228
0.4788	0.29764	0.4788	0.04427		1.004	0.14708	1.004	0.04907
0.47981	0.303	0.47981	0.03136
0.48082	0.29764	0.48082	0.03136
0.48182	0.29917	0.48182	0.03136
0.48283	0.29419	0.48283	0.02398
0.48384	0.28805	0.48384	0.03136
0.48485	0.29993	0.48485	0.03504
0.48586	0.29764	0.48586	0.02582
0.48686	0.29879	0.48686	0.02213
0.48787	0.29764	0.48787	0.02582
0.48888	0.28537	0.48888	0.04427
0.48989	0.28959	0.48989	0.02213
0.4909	0.29611	0.4909	0.02213
0.4919	0.28958	0.4919	0.02582
0.49291	0.29611	0.49291	0.0166
0.49392	0.28116	0.49392	0.02029
0.49493	0.2915	0.49493	0.0332
0.49594	0.29303	0.49594	0.00922
0.49694	0.29036	0.49694	0.01844
0.49795	0.29073	0.49795	0.02213
0.49896	0.2823	0.49896	0.02951
0.49997	0.28805	0.49997	0.0332
0.50098	0.28614	0.50098	0.02582
0.50198	0.28307	0.50198	0.02398
0.50299	0.28652	0.50299	0.01107
0.504	0.27579	0.504	0.02951
0.50501	0.28115	0.50501	0.03504
0.50602	0.28116	0.50602	0.02951
0.50702	0.28614	0.50702	0.01291
0.50803	0.2777	0.50803	0.02398
0.50904	0.2731	0.50904	0.03136
0.51005	0.27464	0.51005	0.02213
0.51106	0.27962	0.51106	0.02029
0.51206	0.28077	0.51206	0.01844
0.51307	0.27464	0.51307	0.01844
0.51408	0.27464	0.51408	0.03504
0.51509	0.27348	0.51509	0.02213
0.5161	0.28345	0.5161	0.02582
0.5171	0.27847	0.5171	0.01291
0.51811	0.27847	0.51811	0.02398
0.51912	0.26735	0.51912	0.02582
0.52013	0.27042	0.52013	0.03136
0.52114	0.28077	0.52114	0.0166
0.52214	0.27424	0.52214	0.01844
0.52315	0.27425	0.52315	0.01476
0.52416	0.26773	0.52416	0.02398
0.52517	0.27042	0.52517	0.02767
0.52618	0.26696	0.52618	0.0166
0.52718	0.26888	0.52718	0.01107
0.52819	0.26812	0.52819	0.02398
0.5292	0.26467	0.5292	0.04058
0.53021	0.26505	0.53021	0.04242
0.53122	0.26544	0.53122	0.03136
0.53222	0.26543	0.53222	0.01476
0.53323	0.2616	0.53323	0.0332
0.53424	0.25969	0.53424	0.02767
0.53525	0.2639	0.53525	0.02213
0.53626	0.26888	0.53626	0.01476
0.53726	0.26429	0.53726	0.01291
0.53827	0.26122	0.53827	0.02029
0.53928	0.25661	0.53928	0.03504
0.54029	0.26122	0.54029	0.0166
0.5413	0.26543	0.5413	0
0.5423	0.2639	0.5423	0.02398
0.54331	0.25624	0.54331	0.02951
0.54432	0.25509	0.54432	0.03689
0.54533	0.25471	0.54533	0.02398
0.54634	0.26007	0.54634	0.02767
0.54734	0.25317	0.54734	0.01476
0.54835	0.2593	0.54835	0.02582
0.54936	0.2501	0.54936	0.02398
0.55037	0.24972	0.55037	0.02767
0.55138	0.25777	0.55138	0.01291
0.55238	0.25509	0.55238	0.01844
0.55339	0.25087	0.55339	0.01476
0.5544	0.24513	0.5544	0.0332
0.55541	0.25279	0.55541	0.02767
0.55642	0.2547	0.55642	0.02029
0.55742	0.24704	0.55742	0.00738
0.55843	0.25509	0.55843	0.02398
0.55944	0.24513	0.55944	0.04242
0.56045	0.24321	0.56045	0.02213
0.56146	0.24819	0.56146	0.0166
0.56246	0.24934	0.56246	0.00922
0.56347	0.24474	0.56347	0.02213
0.56448	0.2367	0.56448	0.02951
0.56549	0.24474	0.56549	0.02951
0.5665	0.25164	0.5665	0.0166
0.5675	0.24704	0.5675	0.00738
0.56851	0.24015	0.56851	0.01107
0.56952	0.2436	0.56952	0.02582
0.57053	0.24589	0.57053	0.02398
0.57154	0.24244	0.57154	0.01476
0.57254	0.24436	0.57254	0.01107
0.57355	0.23439	0.57355	0.02582
0.57456	0.23363	0.57456	0.0332
0.57557	0.24129	0.57557	0.02213
0.57658	0.24359	0.57658	0.00922
0.57758	0.23516	0.57758	0.01476
0.57859	0.24053	0.57859	0.01476
0.5796	0.2298	0.5796	0.03873
0.58061	0.23516	0.58061	0.01844
0.58162	0.24014	0.58162	0.00738
0.58262	0.24244	0.58262	0.00922
0.58363	0.23669	0.58363	0.02029
0.58464	0.22865	0.58464	0.02582
0.58565	0.22827	0.58565	0.01107
0.58666	0.23401	0.58666	0.01291
0.58766	0.23861	0.58766	0.00738
0.58867	0.2367	0.58867	0.01844
0.58968	0.2298	0.58968	0.01476
0.59069	0.22521	0.59069	0.03504
0.5917	0.2344	0.5917	0.00922
0.5927	0.23517	0.5927	0.00553
0.59371	0.23248	0.59371	0.01107
0.59472	0.23019	0.59472	0.02767
0.59573	0.23248	0.59573	0.02213
0.59674	0.22444	0.59674	0.0166
0.59774	0.22903	0.59774	0.00553
0.59875	0.22827	0.59875	0.02398
0.59976	0.22329	0.59976	0.0166
0.60077	0.2252	0.60077	0.0166
0.60178	0.22942	0.60178	0.01291
0.60278	0.22826	0.60278	0.00369
0.60379	0.22406	0.60379	0.00738
0.6048	0.21754	0.6048	0.02582
0.60581	0.22635	0.60581	0.02213
0.60682	0.22405	0.60682	0.02951
0.60782	0.2206	0.60782	0.02213
0.60883	0.21983	0.60883	0.01291
0.60984	0.21486	0.60984	0.03136
0.61085	0.21754	0.61085	0.02398
0.61186	0.22061	0.61186	0.02398
0.61286	0.22827	0.61286	0.01107
0.61387	0.2206	0.61387	0.01291
0.61488	0.21754	0.61488	0.03504
0.61589	0.21831	0.61589	0.02767
0.6169	0.21755	0.6169	0.0332
0.6179	0.21677	0.6179	0.00922
0.61891	0.21217	0.61891	0.02029
0.61992	0.21256	0.61992	0.02951
0.62093	0.21409	0.62093	0.01107
0.62194	0.21793	0.62194	0.0166
0.62294	0.22137	0.62294	0.00738
0.62395	0.21639	0.62395	0.01476
0.62496	0.20911	0.62496	0.01844
0.62597	0.21524	0.62597	0.01476
0.62698	0.21946	0.62698	0.01107
0.62798	0.21562	0.62798	0.01291
0.62899	0.21677	0.62899	0.01291
0.63	0.21486	0.63	0.01844
0.63101	0.21294	0.63101	0.02029
0.63202	0.21372	0.63202	0.02398
0.63302	0.21409	0.63302	0.01107
0.63403	0.20413	0.63403	0.0166
0.63504	0.20873	0.63504	0.03136
0.63605	0.20988	0.63605	0.02951
0.63706	0.20298	0.63706	0.02951
0.63806	0.21332	0.63806	0.01844
0.63907	0.20336	0.63907	0.0166
0.64008	0.20758	0.64008	0.02767
0.64109	0.19762	0.64109	0.02213
0.6421	0.21065	0.6421	0.00184
0.6431	0.20681	0.6431	3.04055e-09
0.64411	0.20107	0.64411	0.00922
0.64512	0.2003	0.64512	0.02213
0.64613	0.20605	0.64613	0.01107
0.64714	0.20643	0.64714	0.01844
0.64814	0.20912	0.64814	0.02029
0.64915	0.19838	0.64915	0.01476
0.65016	0.2003	0.65016	0.02767
0.65117	0.20337	0.65117	0.02029
0.65218	0.2095	0.65218	0.00922
0.65318	0.20529	0.65318	0.00553
0.65419	0.20528	0.65419	0.01476
0.6552	0.19953	0.6552	0.0332
0.65621	0.19724	0.65621	0.01844
0.65722	0.19685	0.65722	0.02398
0.65822	0.19991	0.65822	0.00369
0.65923	0.20299	0.65923	0.02029
0.66024	0.19072	0.66024	0.02582
0.66125	0.19609	0.66125	0.02582
0.66226	0.19839	0.66226	0.01844
0.66326	0.20107	0.66326	0.00922
0.66427	0.19838	0.66427	0.0166
0.66528	0.18919	0.66528	0.02213
0.66629	0.19226	0.66629	0.01844
0.6673	0.19417	0.6673	0.01107
0.6683	0.19724	0.6683	-0.01107
0.66931	0.19379	0.66931	0.00738
0.67032	0.18957	0.67032	0.02213
0.67133	0.19149	0.67133	0.02213
0.67234	0.19417	0.67234	0.01291
0.67334	0.1957	0.67334	0.01476
0.67435	0.19647	0.67435	0.00738
0.67536	0.19417	0.67536	0.02213
0.67637	0.19072	0.67637	0.03136
0.67738	0.19188	0.67738	0.01476
0.67838	0.19111	0.67838	0.0166
0.67939	0.18651	0.67939	0.01291
0.6804	0.18268	0.6804	0.00738
0.68141	0.18574	0.68141	0.0166
0.68242	0.19111	0.68242	0.00553
0.68342	0.18842	0.68342	0.0166
0.68443	0.19188	0.68443	0.01844
0.68544	0.18421	0.68544	0.00553
0.68645	0.19035	0.68645	0.02029
0.68746	0.18843	0.68746	0.00369
0.68846	0.18766	0.68846	0.01107
0.68947	0.18268	0.68947	0.01476
0.69048	0.17617	0.69048	0.02213
0.69149	0.18652	0.69149	0.00738
0.6925	0.18498	0.6925	0.01476
0.6935	0.18728	0.6935	0.01291
0.69451	0.19111	0.69451	0.00922
0.69552	0.17694	0.69552	0.01844
0.69653	0.17655	0.69653	0.00922
0.69754	0.18422	0.69754	0.02582
0.69854	0.18612	0.69854	0.00553
0.69955	0.18192	0.69955	-0.00184
0.70056	0.1731	0.70056	0.01476
0.70157	0.17195	0.70157	0.02029
0.70258	0.17923	0.70258	0.00922
0.70358	0.18575	0.70358	-0.00369
0.70459	0.17847	0.70459	0.01291
0.7056	0.17426	0.7056	0.02582
0.70661	0.17502	0.70661	0.02213
0.70762	0.18115	0.70762	-1.01352e-09
0.70862	0.18115	0.70862	0.01844
0.70963	0.17847	0.70963	0.00922
0.71064	0.17196	0.71064	0.02029
0.71165	0.17234	0.71165	0.00922
0.71266	0.18076	0.71266	0.01107
0.71366	0.17962	0.71366	0.02029
0.71467	0.17616	0.71467	0.02582
0.71568	0.17464	0.71568	0.02398
0.71669	0.17579	0.71669	0.0332
0.7177	0.17502	0.7177	0.01291
0.7187	0.1777	0.7187	0.01476
0.71971	0.1685	0.71971	0.00369
0.72072	0.16506	0.72072	0.02029
0.72173	0.17272	0.72173	0.02398
0.72274	0.17617	0.72274	-0.00184
0.72374	0.17157	0.72374	0.0166
0.72475	0.17463	0.72475	0.02767
0.72576	0.17272	0.72576	0.02398
0.72677	0.1731	0.72677	0.02582
0.72778	0.17118	0.72778	0.00738
0.72878	0.17157	0.72878	0.00922
0.72979	0.16467	0.72979	0.01291
0.7308	0.16659	0.7308	0.01844
0.73181	0.16889	0.73181	0.02767
0.73282	0.17234	0.73282	0.01844
0.73382	0.17118	0.73382	0.00738
0.73483	0.16659	0.73483	0.02213
0.73584	0.16468	0.73584	0.0166
0.73685	0.16697	0.73685	0.01476
0.73786	0.16889	0.73786	0.01476
0.73886	0.16774	0.73886	4.05407e-09
0.73987	0.16468	0.73987	0.01844
0.74088	0.16199	0.74088	0.02029
0.74189	0.1593	0.74189	0.00922
0.7429	0.16314	0.7429	0.01291
0.7439	0.16927	0.7439	0.00553
0.74491	0.16199	0.74491	0.00553
0.74592	0.15778	0.74592	0.0166
0.74693	0.16238	0.74693	0.00922
0.74794	0.15624	0.74794	-0.00369
0.74894	0.16237	0.74894	0.00553
0.74995	0.15778	0.74995	0.01476
0.75096	0.15164	0.75096	0.02398
0.75197	0.16276	0.75197	0.01107
0.75298	0.16467	0.75298	-0.00369
0.75398	0.16276	0.75398	0.00922
0.75499	0.15739	0.75499	0.00922
0.756	0.15548	0.756	0.02398
0.75701	0.1593	0.75701	0.00553
0.75802	0.16199	0.75802	0.01476
0.75902	0.16774	0.75902	0.01107
0.76003	0.16162	0.76003	-0.00184
0.76104	0.15433	0.76104	0.03136
0.76205	0.15625	0.76205	0.02213
0.76306	0.16544	0.76306	0.01291
0.76406	0.15816	0.76406	0.01107
0.76507	0.15625	0.76507	0.01107
0.76608	0.15471	0.76608	0.02398
0.76709	0.15165	0.76709	0.01107
0.7681	0.15701	0.7681	0.00738
0.7691	0.15778	0.7691	0.00738
0.77011	0.15394	0.77011	0.00922
0.77112	0.15241	0.77112	0.03873
0.77213	0.15394	0.77213	0.02213
0.77314	0.15778	0.77314	0.00184
0.77414	0.15931	0.77414	0.00738
0.77515	0.1482	0.77515	0.01476
0.77616	0.15318	0.77616	0.03504
0.77717	0.15433	0.77717	0.02029
0.77818	0.15931	0.77818	0.01107
0.77918	0.15126	0.77918	0.00369
0.78019	0.1505	0.78019	0.01291
0.7812	0.14474	0.7812	0.02767
0.78221	0.15203	0.78221	0.01107
0.78322	0.15548	0.78322	0.01291
0.78422	0.15586	0.78422	0.01291
0.78523	0.15242	0.78523	0.01291
0.78624	0.14436	0.78624	0.0166
0.78725	0.14283	0.78725	0.00738
0.78826	0.15011	0.78826	0.00184
0.78926	0.14704	0.78926	0.00369
0.79027	0.14474	0.79027	0.01107
0.79128	0.14743	0.79128	0.02213
0.79229	0.15317	0.79229	0.02767
0.7933	0.14666	0.7933	-0.00369
0.7943	0.14935	0.7943	0.00738
0.79531	0.1413	0.79531	0.01107
0.79632	0.14129	0.79632	0.02398
0.79733	0.14858	0.79733	0.01476
0.79834	0.14666	0.79834	0.00738
0.79934	0.14704	0.79934	0.00922
0.80035	0.13861	0.80035	0.02029
0.80136	0.13977	0.80136	0.02582
0.80237	0.14819	0.80237	0.02398
0.80338	0.14705	0.80338	0.0166
0.80438	0.14743	0.80438	0.01476
0.80539	0.14628	0.80539	0.02213
0.8064	0.14015	0.8064	0.02398
0.80741	0.1413	0.80741	0.01107
0.80842	0.14168	0.80842	-0.00738
0.80942	0.14705	0.80942	0.00184
0.81043	0.13708	0.81043	0.00922
0.81144	0.13516	0.81144	0.0166
0.81245	0.14858	0.81245	0.03136
0.81346	0.14666	0.81346	0.0166
0.81446	0.14934	0.81446	0.00553
0.81547	0.13976	0.81547	0.0166
0.81648	0.13593	0.81648	0.01291
0.81749	0.13862	0.81749	0.01844
0.8185	0.14168	0.8185	0.0166
0.8195	0.139	0.8195	0.00184
0.82051	0.14589	0.82051	0.00369
0.82152	0.13555	0.82152	0.00922
0.82253	0.14245	0.82253	0.00553
0.82354	0.14283	0.82354	-0.00369
0.82454	0.14321	0.82454	0.00553
0.82555	0.13937	0.82555	-0.00184
0.82656	0.13861	0.82656	0.0332
0.82757	0.13325	0.82757	0.01476
0.82858	0.13248	0.82858	0.02029
0.82958	0.14053	0.82958	0.01107
0.83059	0.13555	0.83059	0.00738
0.8316	0.12519	0.8316	0.02767
0.83261	0.13095	0.83261	0.02398
0.83362	0.1367	0.83362	0.01107
0.83462	0.13707	0.83462	0.01476
0.83563	0.13095	0.83563	0.01476
0.83664	0.13593	0.83664	0.0166
0.83765	0.13056	0.83765	0.03136
0.83866	0.13248	0.83866	0.01291
0.83966	0.14053	0.83966	0.01844
0.84067	0.12788	0.84067	0.00738
0.84168	0.12711	0.84168	0.0166
0.84269	0.13478	0.84269	0.01844
0.8437	0.1344	0.8437	0.00738
0.8447	0.13133	0.8447	0.00922
0.84571	0.13669	0.84571	0.0166
0.84672	0.12366	0.84672	0.02029
0.84773	0.13056	0.84773	0.01844
0.84874	0.13516	0.84874	3.04055e-09
0.84974	0.13478	0.84974	0.01107
0.85075	0.13363	0.85075	0.01476
0.85176	0.1229	0.85176	0.0332
0.85277	0.12673	0.85277	0.01291
0.85378	0.13171	0.85378	0.02029
0.85478	0.13286	0.85478	1.52028e-09
0.85579	0.12826	0.85579	0.00553
0.8568	0.12366	0.8568	0.03136
0.85781	0.12788	0.85781	0.02213
0.85882	0.12903	0.85882	0.01476
0.85982	0.1321	0.85982	0.00184
0.86083	0.12443	0.86083	0.00922
0.86184	0.12098	0.86184	0.01291
0.86285	0.12826	0.86285	0.01476
0.86386	0.12826	0.86386	0.01291
0.86486	0.12864	0.86486	0.00553
0.86587	0.11983	0.86587	0.02582
0.86688	0.12136	0.86688	0.01291
0.86789	0.12481	0.86789	0.01107
0.8689	0.12826	0.8689	0.01476
0.8699	0.12443	0.8699	0.00184
0.87091	0.12059	0.87091	5.06759e-09
0.87192	0.12212	0.87192	0.02767
0.87293	0.12022	0.87293	0.01476
0.87394	0.13286	0.87394	0.0166
0.87494	0.12021	0.87494	0.00738
0.87595	0.12327	0.87595	0.00738
0.87696	0.1248	0.87696	0.02398
0.87797	0.12366	0.87797	0.0166
0.87898	0.12251	0.87898	0.02029
0.87998	0.12251	0.87998	0.00184
0.88099	0.11714	0.88099	0.00184
0.882	0.12098	0.882	0.02398
0.88301	0.11562	0.88301	0.01107
0.88402	0.12787	0.88402	0.01291
0.88502	0.11983	0.88502	0.00184
0.88603	0.11676	0.88603	0.01476
0.88704	0.11485	0.88704	0.01844
0.88805	0.11944	0.88805	-0.00184
0.88906	0.12021	0.88906	0.00184
0.89006	0.12749	0.89006	0.01844
0.89107	0.11868	0.89107	0.00553
0.89208	0.11829	0.89208	0.02029
0.89309	0.12022	0.89309	0.0166
0.8941	0.12136	0.8941	0.00553
0.8951	0.12175	0.8951	2.02704e-09
0.89611	0.11906	0.89611	0.00184
0.89712	0.11944	0.89712	0.03136
0.89813	0.11485	0.89813	0.01107
0.89914	0.11791	0.89914	0.00184
0.90014	0.11868	0.90014	0.00184
0.90115	0.11484	0.90115	0.01107
0.90216	0.10909	0.90216	0.02398
0.90317	0.116	0.90317	0.01107
0.90418	0.11523	0.90418	0.01476
0.90518	0.11638	0.90518	0.00738
0.90619	0.11676	0.90619	0.01844
0.9072	0.10871	0.9072	0.02767
0.90821	0.11369	0.90821	0.00922
0.90922	0.11714	0.90922	0.0166
0.91022	0.11255	0.91022	0.00553
0.91123	0.11485	0.91123	0.00922
0.91224	0.11293	0.91224	0.02029
0.91325	0.11407	0.91325	0.00553
0.91426	0.11101	0.91426	0.00553
0.91526	0.11714	0.91526	0.00369
0.91627	0.10795	0.91627	-0.00369
0.91728	0.11408	0.91728	0.03873
0.91829	0.11254	0.91829	0.02398
0.9193	0.11255	0.9193	0.02029
0.9203	0.11293	0.9203	0.00553
0.92131	0.10987	0.92131	0.01107
0.92232	0.10297	0.92232	0.0166
0.92333	0.10795	0.92333	0.0166
0.92434	0.11331	0.92434	0.00738
0.92534	0.11408	0.92534	0.00922
0.92635	0.1114	0.92635	0.00922
0.92736	0.10105	0.92736	0.0166
0.92837	0.11063	0.92837	0.01291
0.92938	0.11139	0.92938	0.01291
0.93038	0.10526	0.93038	-0.00184
0.93139	0.10603	0.93139	0.02213
0.9324	0.10219	0.9324	0.02398
0.93341	0.10986	0.93341	0.02398
0.93442	0.11638	0.93442	0.00922
0.93542	0.11408	0.93542	0.00184
0.93643	0.10297	0.93643	0.00922
0.93744	0.1045	0.93744	0.0166
0.93845	0.1091	0.93845	0.00184
0.93946	0.11331	0.93946	0.01476
0.94046	0.10526	0.94046	0.00738
0.94147	0.11102	0.94147	0.00369
0.94248	0.10258	0.94248	0.02029
0.94349	0.10489	0.94349	0.01107
0.9445	0.10756	0.9445	0.01107
0.9455	0.10756	0.9455	0.01844
0.94651	0.10526	0.94651	0.00553
0.94752	0.09798	0.94752	0.02398
0.94853	0.09913	0.94853	0.00553
0.94954	0.10411	0.94954	0.00369
0.95054	0.10795	0.95054	0.01107
0.95155	0.10105	0.95155	0.0166
0.95256	0.09607	0.95256	0.02213
0.95357	0.10373	0.95357	0.00738
0.95458	0.1022	0.95458	0.02029
0.95558	0.10488	0.95558	-0.00184
0.95659	0.10259	0.95659	0.00738
0.9576	0.09684	0.9576	0.04242
0.95861	0.09684	0.95861	0.02029
0.95962	0.10257	0.95962	0.00369
0.96062	0.10526	0.96062	-0.01476
0.96163	0.10105	0.96163	0.00369
0.96264	0.09951	0.96264	0.0166
0.96365	0.10412	0.96365	0.02582
0.96466	0.10181	0.96466	0.0166
0.96566	0.11178	0.96566	0.00184
0.96667	0.10182	0.96667	4.05407e-09
0.96768	0.09491	0.96768	0.02029
0.96869	0.10334	0.96869	0.01291
0.9697	0.09722	0.9697	0.00369
0.9707	0.10373	0.9707	0.01107
0.97171	0.09492	0.97171	0.00738
0.97272	0.09415	0.97272	0.02029
0.97373	0.09262	0.97373	0.01107
0.97474	0.09875	0.97474	0.00922
0.97574	0.10718	0.97574	0.01844
0.97675	0.09185	0.97675	0.00369
0.97776	0.09377	0.97776	0.01476
0.97877	0.09875	0.97877	0.0166
0.97978	0.09836	0.97978	0.00738
0.98078	0.09378	0.98078	0.01107
0.98179	0.093	0.98179	0.02029
0.9828	0.08956	0.9828	0.0166
0.98381	0.09799	0.98381	0.01291
0.98482	0.10795	0.98482	0.00184
0.98582	0.10182	0.98582	0.02213
0.98683	0.09606	0.98683	0.01107
0.98784	0.09377	0.98784	0.02767
0.98885	0.09761	0.98885	0.0166
0.98986	0.09875	0.98986	0.01844
0.99086	0.0976	0.99086	0.00369
0.99187	0.08994	0.99187	0.0166
0.99288	0.08995	0.99288	0.01476
0.99389	0.0884	0.99389	0.01107
0.9949	0.09952	0.9949	0.01476
0.9959	0.0976	0.9959	0.00184
0.99691	0.09761	0.99691	0.00738
0.99792	0.09377	0.99792	0.02213
0.99893	0.09109	0.99893	0.02951
0.99994	0.0976	0.99994	0.00369
1.00094	0.09874	1.00094	0.00738

## Sheet: Figure 3a
Control			ACZTSSe-Pd
V (mV)	J (mA·cm-2)		V (mV)	J (mA·cm-2)
-50.0054	35.6942		-50.0056	36.7368
-43.5134	35.6724		-43.5127	36.7293
-37.0171	35.6506		-37.0164	36.7223
-30.5085	35.6288		-30.5058	36.7158
-24.0158	35.6071		-24.0109	36.7095
-17.5163	35.5853		-17.5152	36.7034
-11.0031	35.5634		-11.0049	36.6975
-4.51076	35.5417		-4.51207	36.6915
1.98853	35.5199		1.98448	36.6874
8.50284	35.498		8.49771	36.6857
14.997	35.4763		14.9919	36.6861
21.4924	35.4545		21.4891	36.688
27.9856	35.4327		27.982	36.6908
34.5004	35.4109		34.4965	36.694
40.9902	35.3892		40.9869	36.6971
47.4901	35.3674		47.4871	36.6995
53.9988	35.3455		53.997	36.7008
60.4938	35.3238		60.4908	36.7004
66.9924	35.302		66.9912	36.6977
73.4806	35.2802		73.4786	36.6923
79.9979	35.2584		79.9943	36.6835
86.4917	35.2366		86.4894	36.6727
92.9856	35.2149		92.985	36.6621
99.4978	35.193		99.4953	36.6518
105.993	35.1713		105.993	36.6417
112.485	35.1495		112.484	36.632
118.984	35.1277		118.982	36.6227
125.492	35.1059		125.49	36.6139
131.99	35.0841		131.989	36.6057
138.486	35.0623		138.485	36.598
144.995	35.0405		144.991	36.5907
151.493	35.0187		151.491	36.5829
157.984	34.997		157.982	36.5744
164.482	34.9752		164.481	36.5668
170.992	34.9534		170.994	36.5589
177.489	34.9316		177.487	36.5505
183.983	34.9098		183.98	36.5427
190.499	34.888		190.496	36.5405
196.992	34.8662		196.987	36.5295
203.484	34.8445		203.486	36.4902
209.981	34.8227		209.979	36.4927
216.493	34.8009		216.491	36.482
222.989	34.7791		222.987	36.476
229.483	34.7573		229.479	36.469
235.994	34.7355		235.998	36.4624
242.49	34.7137		242.489	36.456
248.987	34.6919		248.987	36.4492
255.477	34.6726		255.476	36.4435
261.995	34.6665		261.993	36.4221
268.487	34.6408		268.485	36.4282
274.984	34.6018		274.98	36.446
281.495	34.5692		281.493	36.4287
287.992	34.5261		287.988	36.4052
294.486	34.5017		294.483	36.3956
300.979	34.4588		300.978	36.3568
307.493	34.4109		307.491	36.3307
313.988	34.3686		313.985	36.3171
320.485	34.3031		320.482	36.2645
326.977	34.2381		326.972	36.212
333.495	34.1347		333.491	36.1998
339.984	34.041		339.981	36.117
346.484	33.9272		346.479	36.0303
352.994	33.7826		352.991	35.9807
359.49	33.6156		359.486	35.8994
365.985	33.4502		365.984	35.7899
372.477	33.2574		372.474	35.7159
378.992	33.0272		378.988	35.5904
385.489	32.7497		385.483	35.4477
391.984	32.4126		391.979	35.269
398.494	32.0303		398.491	35.078
404.994	31.6007		404.988	34.8603
411.485	31.0895		411.481	34.6156
417.984	30.487		417.977	34.3175
424.496	29.8061		424.488	33.9584
430.991	29.0156		430.984	33.5616
437.484	28.1107		437.478	33.1217
443.998	27.0722		443.993	32.5832
450.494	25.8927		450.487	31.9568
456.989	24.5544		456.983	31.2442
463.488	23.0356		463.477	30.4149
469.994	21.3062		469.99	29.4753
476.495	19.3808		476.489	28.3937
482.988	17.2281		482.984	27.1651
489.501	14.8331		489.496	25.7707
495.995	12.1987		495.991	24.2019
502.492	9.30863		502.483	22.4456
508.985	6.14498		508.976	20.4856
515.498	2.7031		515.492	18.2972
521.988	-1.03304		521.983	15.8739
528.485	-5.06256		528.48	13.2208
534.996	-9.40479		534.993	10.2996
541.489	-14.0487		541.485	7.13977
547.986	-19.007		547.985	3.71725
554.478	-24.2879		554.474	0.01461
560.991	-29.9051		560.988	-3.97501
567.485	-35.827		567.481	-8.21838
573.981	-42.0728		573.977	-12.768
580.494	-48.6662		580.488	-17.6054
586.988	-55.5697		586.982	-22.7221
593.482	-62.7858		593.474	-28.1205
599.98	-70.3237		599.976	-33.8264

## Sheet: Figure 3b
Forward scan			Reverse scan
V (mV)	J (mA·cm-2)		V (mV)	J (mA·cm-2)
-50	36.3668		-50	36.4153
-43.45	36.3633		-43.45	36.4269
-36.85	36.3787		-36.85	36.3955
-30.3	36.3747		-30.3	36.3879
-23.75	36.3787		-23.75	36.4106
-17.15	36.3759		-17.15	36.3815
-10.6	36.3626		-10.6	36.3845
-4.05	36.3539		-4.05	36.3928
2.55	36.3351		2.55	36.3845
9.1	36.3442		9.1	36.3489
15.65	36.3518		15.65	36.3956
22.2	36.3756		22.2	36.3901
28.8	36.3584		28.8	36.3691
35.35	36.3464		35.35	36.3694
41.9	36.3376		41.9	36.3973
48.5	36.3506		48.5	36.3758
55.05	36.3337		55.05	36.3738
61.6	36.3464		61.6	36.3649
68.2	36.3587		68.2	36.3785
74.75	36.3378		74.75	36.3739
81.3	36.3469		81.3	36.3506
87.9	36.3441		87.9	36.3664
94.45	36.322		94.45	36.3599
101	36.3348		101	36.3392
107.6	36.3289		107.6	36.3351
114.15	36.3351		114.15	36.3337
120.7	36.3256		120.7	36.3004
127.25	36.3323		127.25	36.3389
133.85	36.3348		133.85	36.344
140.4	36.335		140.4	36.3169
146.95	36.303		146.95	36.3122
153.55	36.2917		153.55	36.3063
160.1	36.3106		160.1	36.3085
166.65	36.3007		166.65	36.3132
173.25	36.2988		173.25	36.3183
179.8	36.2842		179.8	36.3009
186.35	36.2496		186.35	36.2793
192.95	36.2784		192.95	36.2921
199.5	36.2764		199.5	36.2745
206.05	36.2365		206.05	36.261
212.65	36.2589		212.65	36.2625
219.2	36.2536		219.2	36.2619
225.75	36.2487		225.75	36.2582
232.3	36.2439		232.3	36.2533
238.9	36.224		238.9	36.2371
245.45	36.2024		245.45	36.218
252	36.1811		252	36.2261
258.6	36.1698		258.6	36.1872
265.15	36.1508		265.15	36.1766
271.7	36.1407		271.7	36.1874
278.3	36.1178		278.3	36.1584
284.85	36.1215		284.85	36.1432
291.4	36.1341		291.4	36.1185
298	36.0798		298	36.11
304.55	36.057		304.55	36.0757
311.1	36.0245		311.1	36.0041
317.7	35.9726		317.7	36.0098
324.25	35.9327		324.25	35.9611
330.8	35.916		330.8	35.9181
337.35	35.8625		337.35	35.8863
343.95	35.7851		343.95	35.8138
350.5	35.738		350.5	35.7255
357.05	35.6818		357.05	35.653
363.65	35.5669		363.65	35.5356
370.2	35.4691		370.2	35.4488
376.75	35.3317		376.75	35.3468
383.35	35.2074		383.35	35.214
389.9	35.0362		389.9	35.0457
396.45	34.8582		396.45	34.8663
403.05	34.6097		403.05	34.624
409.6	34.3743		409.6	34.3726
416.15	34.0699		416.15	34.0433
422.75	33.6913		422.75	33.684
429.3	33.3207		429.3	33.2696
435.85	32.8096		435.85	32.8114
442.4	32.2288		442.4	32.2487
449	31.5841		449	31.5801
455.55	30.8253		455.55	30.8151
462.1	29.9486		462.1	29.969
468.7	28.9221		468.7	28.9302
475.25	27.7977		475.25	27.788
481.8	26.4679		481.8	26.4687
488.4	24.9751		488.4	25.0075
494.95	23.3074		494.95	23.3674
501.5	21.4432		501.5	21.4826
508.1	19.3258		508.1	19.4353
514.65	17.0256		514.65	17.1494
521.2	14.4988		521.2	14.6315
527.8	11.6771		527.8	11.8072
534.35	8.60795		534.35	8.81032
540.9	5.31043		540.9	5.56418
547.45	1.77112		547.45	2.04847
554.05	-1.99577		554.05	-1.66605
560.6	-6.18113		560.6	-5.82042
567.15	-10.6534		567.15	-10.2314
573.75	-15.434		573.75	-14.9222
580.3	-20.4377		580.3	-19.887
586.85	-25.7697		586.85	-25.1545
593.45	-31.4012		593.45	-30.7358
600	-37.3213		600	-36.6165

## Sheet: Figure 3c
MPPT at 435.9 mV
Time (s)	Efficiency (%)		Time (s)	J (mA·cm-2)
0.284	14.3635		0.284	32.9552
2.393	14.3804		2.393	32.9939
4.493	14.3754		4.493	32.9826
6.58	14.3753		6.58	32.9823
8.662	14.3737		8.662	32.9785
10.757	14.385		10.757	33.0045
12.887	14.3819		12.887	32.9972
14.977	14.387		14.977	33.0091
17.07	14.3777		17.07	32.9878
19.148	14.3793		19.148	32.9914
21.233	14.3899		21.233	33.0158
23.336	14.3939		23.336	33.0248
25.43	14.4014		25.43	33.042
27.512	14.3845		27.512	33.0033
29.595	14.3895		29.595	33.0148
31.687	14.3876		31.687	33.0103
33.772	14.3922		33.772	33.0211
35.867	14.3911		35.867	33.0186
37.977	14.3827		37.977	32.9993
40.049	14.4007		40.049	33.0404
42.131	14.3916		42.131	33.0197
44.208	14.3885		44.208	33.0124
46.278	14.405		46.278	33.0504
48.395	14.3921		48.395	33.0208
50.487	14.3939		50.487	33.0248
52.549	14.3914		52.549	33.0193
54.634	14.4058		54.634	33.0523
56.698	14.415		56.698	33.0733
58.785	14.3907		58.785	33.0175
60.845	14.3974		60.845	33.033
62.975	14.3875		62.975	33.0102
65.056	14.4023		65.056	33.0442
67.123	14.3792		67.123	32.9911
69.214	14.4031		69.214	33.0458
71.3	14.3894		71.3	33.0145
73.393	14.3909		73.393	33.0181
75.463	14.3992		75.463	33.037
77.526	14.3978		77.526	33.034
79.626	14.4042		79.626	33.0486
81.706	14.3938		81.706	33.0247
83.795	14.3869		83.795	33.0089
85.879	14.4099		85.879	33.0616
87.982	14.4053		87.982	33.0511
90.062	14.394		90.062	33.0251
92.169	14.3878		92.169	33.0109
94.241	14.3989		94.241	33.0363
96.311	14.389		96.311	33.0138
98.38	14.3889		98.38	33.0135
100.456	14.3867		100.456	33.0084
102.543	14.3938		102.543	33.0247
104.635	14.3946		104.635	33.0264
106.716	14.391		106.716	33.0183
108.813	14.3981		108.813	33.0347
110.916	14.4		110.916	33.0389
113.017	14.3983		113.017	33.035
115.061	14.3976		115.061	33.0335
117.134	14.3863		117.134	33.0074
119.201	14.3903		119.201	33.0167
121.257	14.3932		121.257	33.0233
123.328	14.3894		123.328	33.0144
125.427	14.3802		125.427	32.9935
127.507	14.3936		127.507	33.0241
129.588	14.3934		129.588	33.0238
131.689	14.3799		131.689	32.9927
133.767	14.3814		133.767	32.9961
135.862	14.3846		135.862	33.0036
137.949	14.3831		137.949	33.0002
139.999	14.3763		139.999	32.9846
142.092	14.3863		142.092	33.0074
144.178	14.3904		144.178	33.0169
146.239	14.393		146.239	33.0229
148.318	14.3988		148.318	33.0363
150.405	14.39		150.405	33.016
152.45	14.3829		152.45	32.9997
154.524	14.3797		154.524	32.9923
156.61	14.3834		156.61	33.0008
158.681	14.3996		158.681	33.0379
160.776	14.3835		160.776	33.0012
162.856	14.3936		162.856	33.0241
164.973	14.381		164.973	32.9951
167.04	14.3829		167.04	32.9998
169.141	14.3876		169.141	33.0104
171.21	14.3811		171.21	32.9955
173.309	14.3809		173.309	32.995
175.37	14.3735		175.37	32.9781
177.444	14.3805		177.444	32.994
179.532	14.393		179.532	33.0227
181.628	14.3832		181.628	33.0003
183.708	14.382		183.708	32.9977
185.792	14.3782		185.792	32.989
187.87	14.3673		187.87	32.9639
189.937	14.3617		189.937	32.9511
192.012	14.3459		192.012	32.9146
194.115	14.3793		194.115	32.9914
196.177	14.3777		196.177	32.9878
198.244	14.3758		198.244	32.9835
200.309	14.3827		200.309	32.9993
202.397	14.368		202.397	32.9653
204.496	14.3674		204.496	32.9639
206.569	14.3704		206.569	32.9711
208.658	14.3681		208.658	32.9657
210.734	14.381		210.734	32.9953
212.81	14.3735		212.81	32.9781
214.894	14.3791		214.894	32.991
217	14.3683		217	32.9663
219.091	14.3666		219.091	32.9621
221.177	14.3491		221.177	32.9222
223.275	14.3543		223.275	32.9342
225.356	14.3569		225.356	32.9401
227.448	14.3726		227.448	32.9759
229.54	14.3478		229.54	32.9192
231.635	14.3721		231.635	32.9749
233.715	14.367		233.715	32.963
235.786	14.3781		235.786	32.9888
237.883	14.3658		237.883	32.9604
239.958	14.3744		239.958	32.98
242.007	14.3586		242.007	32.9438
244.065	14.3593		244.065	32.9454
246.125	14.3731		246.125	32.9771
248.192	14.3605		248.192	32.9482
250.293	14.3564		250.293	32.9389
252.341	14.3577		252.341	32.9418
254.41	14.3661		254.41	32.961
256.482	14.3599		256.482	32.9469
258.552	14.366		258.552	32.9609
260.619	14.3605		260.619	32.9484
262.688	14.3631		262.688	32.9543
264.761	14.3631		264.761	32.9541
266.837	14.3512		266.837	32.927
268.905	14.3505		268.905	32.9253
270.991	14.3523		270.991	32.9294
273.067	14.356		273.067	32.9381
275.119	14.3537		275.119	32.9329
277.162	14.3453		277.162	32.9133
279.213	14.3501		279.213	32.9245
281.27	14.3639		281.27	32.956
283.389	14.3566		283.389	32.9393
285.449	14.3534		285.449	32.9318
287.481	14.363		287.481	32.9541
289.565	14.3603		289.565	32.9478
291.645	14.3726		291.645	32.9761
293.705	14.3525		293.705	32.9297
295.775	14.3537		295.775	32.9325
297.847	14.3667		297.847	32.9625
299.913	14.3498		299.913	32.9238
